# Supplementary material for: Multilevel Models for the Distribution of Hosts and Symbionts
Source: PLoS One. 2016 Nov 10;11(11):e0165768. doi: 10.1371/journal.pone.0165768 (PMC5104364; doi:10.1371/journal.pone.0165768)
Supplement: S1 Code — The analysis.R file will read and process the data from host_data.csv and parasite_data.csv, compile the Stan model (mod.stan), then estimate the parameters and recreate the figures. (ZIP) [file pone.0165768.s001.zip]

Archive with 5 entries (4 files):
- code_supp/
- code_supp/analysis.R
- code_supp/mod.stan
- code_supp/parasite_data.csv
- code_supp/host_data.csv
