# Supplementary material for: Multilevel Models for the Distribution of Hosts and Symbionts
Source: PLoS One. 2016 Nov 10;11(11):e0165768. doi: 10.1371/journal.pone.0165768 (PMC5104364; doi:10.1371/journal.pone.0165768)
Supplement: S1 Code — The analysis.R file will read and process the data from host_data.csv and parasite_data.csv, compile the Stan model (mod.stan), then estimate the parameters and recreate the figures. (ZIP) [file pone.0165768.s001.zip › code_supp/analysis.R]

# Fitting a joint model for host and symbiont occurrence ------------------
library(rstan)
library(reshape2)
library(dplyr)
library(scales)


# Data processing ---------------------------------------------------------

# load data and create some numeric indices
hosts <- read.csv("host_data.csv")
parasites <- read.csv("parasite_data.csv")

hosts <- hosts %>% 
  mutate(sp_numeric = as.numeric(factor(species)), 
         net_id = as.numeric(factor(paste(site, as.character(sample_id)))))

parasites <- parasites %>% 
  mutate(par_sp_numeric = as.numeric(factor(parasite)), 
         host_sp_numeric = as.numeric(factor(host_species))) %>% 
  arrange(site, par_sp_numeric)

# how many dip net sweep surveys happened at each site?
sweep_df <- hosts %>% 
  group_by(site) %>% 
  summarize(n_sweeps = length(unique(paste(date, sample_id))))

# summary stats for the sweeps
mean(sweep_df$n_sweeps)
sd(sweep_df$n_sweeps)
range(sweep_df$n_sweeps)
sum(sweep_df$n_sweeps)

# summary stats for the numbers of hosts sampled for parasites
host_sampling <- parasites %>% 
  group_by(site) %>% 
  summarize(n_hosts = length(unique(dissect_id)))

mean(host_sampling$n_hosts)
sd(host_sampling$n_hosts)
range(host_sampling$n_hosts)
sum(host_sampling$n_hosts)

# store some useful quantities for use later
nsite <- max(hosts$site)
H <- length(unique(hosts$species))
S <- length(unique(parasites$parasite))
N_h <- nrow(hosts)
N_s <- nrow(parasites)

## construct observed occurrence matrix ----------------------------------------
index_h <- array(dim = c(nsite, H))
length_h <- array(dim = c(nsite, H))
seen_h <- array(dim = c(nsite, H))
rownames(seen_h) <- paste("site", 1:nsite)
colnames(seen_h) <- levels(factor(hosts$species))

# determine which host species were seen at each site
for (i in 1:nsite) {
  for (j in 1:H) {
    # this requires sorting by species then site
    indices <- which(hosts$site == i & hosts$sp_numeric == j)
    index_h[i, j] <- indices[1]
    length_h[i, j] <- length(indices)
    seen_h[i, j] <- any(hosts$count[indices] > 0)
    # must be a continuous sequence of integers!!
    stopifnot(all(indices == 
                    index_h[i, j]:(index_h[i, j] + length_h[i, j] - 1)))
  }
}

# verify that the observed occurrence matrix is correct
for (i in 1:nsite) {
  for (j in 1:H) {
    yvals <- hosts$count[index_h[i, j]:(index_h[i, j] + length_h[i, j] - 1)]
    if (seen_h[i, j] & sum(yvals) == 0) {
      stop("seen (in the matrix) but not seen (in the survey data")
    }
  }
}

# determine which symbiont species were seen at each site
index_s <- matrix(nrow = nsite, ncol = S)
length_s <- matrix(nrow = nsite, ncol = S)
seen_s <- matrix(nrow = nsite, ncol = S)
for (i in 1:nsite) {
  for (j in 1:S) {
    indx <- which(parasites$site == i & parasites$par_sp_numeric == j)
    index_s[i, j] <- indx[1]
    length_s[i, j] <- length(indx)
    seen_s[i, j] <- as.numeric(any(parasites$load[indx] > 0))
    # must be a continuous sequence of integers!!
    stopifnot(all(indx == index_s[i, j]:(index_s[i, j] + length_s[i, j] - 1)))
  }
}

# verify that seen is correct
for (i in 1:nsite) {
  for (j in 1:S) {
    yvals <- parasites$load[index_s[i, j]:(index_s[i, j] + length_s[i, j] - 1)]
    if (seen_s[i, j] > 0 & sum(yvals) == 0) {
      stop("seen (in the matrix) but not seen (in the survey data")
    }
  }
}


# bundle data for Stan ----------------------------------------------------
stan_d <- list(nsite = nsite, H = H, N_h = N_h, site_h = hosts$site, 
               spec_h = hosts$sp_numeric, y_h = hosts$count, 
               net_id = hosts$net_id, n_net = max(hosts$net_id), 
               seen_h = matrix(as.numeric(seen_h), nrow = nsite), 
               index_h = index_h, length_h = length_h, S = S, N_s = N_s, 
               site_s = parasites$site, s_s = parasites$par_sp_numeric, 
               h_s = parasites$host_sp_numeric, 
               n_indiv = max(parasites$dissect_id), id_s = parasites$dissect_id, 
               y_s = ceiling(parasites$load), seen_s = seen_s, 
               index_s = index_s, length_s = length_s)

# specify which parameters should be monitored
monitor <- c("alpha_net", "alpha_site", "alpha", "cor_net", "cor_site", 
             "tau_net", "tau_site", "loglambda_h", "gamma_0", "gamma_1", 
             "psi_h", "psi_s", "tau_indiv", "cor_indiv", "tau_host", 
             "cor_host", "alpha_host", "alpha_indiv", "mu_indiv", "mu_net", 
             "mu_host", "mu_site", "sigma_tau", "log_lik")


# initialize then fit the model (takes ~ 24 hours on 4 core laptop)
mvp_init <- stan("mod.stan", pars = "lp__", data = stan_d, chains = 1, 
                 iter = 10, cores = 1)
mvp_fit <- stan(fit = mvp_init, data = stan_d, chains = 4, thin = 1, 
                iter = 1000, pars = monitor, cores = 4, refresh = 10, 
                control = list(max_treedepth = 13))

mvp_fit

# visually inspect hte output
traceplot(mvp_fit, "alpha", inc_warmup = T)
traceplot(mvp_fit, c("gamma_1", "gamma_0"), inc_warmup = F)
traceplot(mvp_fit, "cor_net", inc_warmup = T)
traceplot(mvp_fit, "cor_site", inc_warmup = F)
traceplot(mvp_fit, "cor_indiv", inc_warmup = F)
traceplot(mvp_fit, "cor_host", inc_warmup = F)
pairs(mvp_fit, pars = c("tau_net"))
pairs(mvp_fit, pars = c("tau_indiv"))
traceplot(mvp_fit, "lp__", inc_warmup = F)
lapply(get_sampler_params(mvp_fit, inc_warmup = F), summary, digits = 2)

# extract the posterior samples into a list with one element per parameter
post <- rstan::extract(mvp_fit)


# Visualize results -------------------------------------------------------

# Figure 1: site level correlations ---------------------------------------
par(mar = c(1.5, 2, 1.5, 1))
nspec <- H + S
specnames <- c(levels(hosts$species), levels(parasites$parasite))
specnames
snames <- c("Anbo", "Lica", "Psre", "Tagr", "Tato", "Alaria", "Bd", "Cephalo", 
            "Echino", "Rv", "Rib")
cbind(specnames, snames)

lo <- 20  # length out for sequences of histogram breakpoints
br <- seq(0, max(post$tau_site), length.out = lo)
cor_br <- seq(-1, 1, length.out = lo)
bins <- 40  # number of bins for smoothed scatter plots
alph <- 0.3  # alpha transparency for points

par(mfrow = c(H + S, H + S), oma = c(0, 0, 0, 0), xpd = TRUE)
for (i in 1:nspec) {
  for (j in 1:nspec) {
    par(mar = c(1, 0.8, 0.5, 0), mgp = c(3, 0.1, 0))
    if (i == j) {
      h <- hist(post$tau_site[, i], main = "", breaks = br, freq = FALSE, 
                col = ifelse(i <= H, "darkolivegreen3", "cornflowerblue"), 
                border = NA, ylab = "", cex.axis = 0.5, yaxt = "n", tck = -0.1, 
                xlab = "")
      text(mean(br), median(c(0, max(h$density))), snames[i], cex = 1.4)
    } else {
      if (j > i) {
        p_hi <- mean(post$cor_site[, i, j] > 0)
        p_lo <- mean(post$cor_site[, i, j] < 0)
        prob_extreme <- p_hi > 0.95 | p_lo > 0.95
        hist(post$cor_site[, i, j], main = "", breaks = cor_br, ylab = "", 
             col = ifelse(prob_extreme, "black", "grey"), border = NA, 
             cex.axis = 0.5, yaxt = "n", xaxt = "n")
        axis(1, at = c(-1, 0, 1), cex.axis = 0.5, tck = -0.1)
      } else {
        par(mar = c(rep(0.8, 4)), bty = "n")
        i_meds <- apply(post$alpha_site[, , i], 2, mean)
        j_meds <- apply(post$alpha_site[, , j], 2, mean)
        plot(i_meds, j_meds, cex = 0.1, yaxt = "n", xaxt = "n")
      }
    }
  }
}


# Fig 2: within-site, among survey correlations ---------------------------
par(mfrow = c(H, H))
for (i in 1:H) {
  for (j in 1:H) {
    par(mar = c(1.8, 0.5, 0.5, 0.1), mgp = c(3, 0.6, 0))
    if (i == j) {
      h <- hist(post$tau_net[, i], col = "darkolivegreen3", main = "", 
                border = NA, 
                breaks = seq(0, max(post$tau_net), length.out = lo), 
                freq = FALSE, yaxt = "n", tck = -0.05, cex.axis = 0.8)
      text(1.5, median(c(0, max(h$density))), snames[i], cex = 1.7)
    } else {
      if (j > i) {
        p_hi <- mean(post$cor_net[, i, j] > 0)
        p_lo <- mean(post$cor_net[, i, j] < 0)
        prob_extreme <- p_hi > 0.95 | p_lo > 0.95
        hist(post$cor_net[, i, j], main = "", breaks = cor_br, ylab = "", 
             border = NA, col = ifelse(prob_extreme, "black", "grey"), 
             yaxt = "n", xaxt = "n")
        axis(1, at = c(-1, 0, 1), cex.axis = 0.8, tck = -0.05)
      } else {
        par(mar = rep(0.8, 4), bty = "n")
        i_meds <- apply(post$alpha_net[, , i], 2, mean)
        j_meds <- apply(post$alpha_net[, , j], 2, mean)
        plot(i_meds, j_meds, cex = 0.1, yaxt = "n", xaxt = "n")
      }
    }
  }
}


# Fig 3: among species correlations ---------------------------------------
par(mfrow = c(S, S))
scheme <- c("#66c2a5", "#fc8d62", "#8da0cb", "#e78ac3", "#a6d854")
for (i in 1:S) {
  for (j in 1:S) {
    par(mar = c(1.8, 0.8, 0.5, 0), mgp = c(3, 0.5, 0))
    if (i == j) {
      h <- hist(post$tau_host[, i], col = "dodgerblue", main = "", 
                breaks = seq(0, max(post$tau_host), length.out = lo), 
                freq = FALSE, yaxt = "n", tck = -0.1, cex.axis = 0.8, 
                border = NA)
      text(4, median(c(0, max(h$density))), snames[H + i], cex = 1.7)
    } else {
      if (j > i) {
        p_hi <- mean(post$cor_host[, i, j] > 0)
        p_lo <- mean(post$cor_host[, i, j] < 0)
        prob_extreme <- p_hi > 0.95 | p_lo > 0.95
        hist(post$cor_host[, i, j], main = "", breaks = cor_br, ylab = "", 
             col = ifelse(prob_extreme, "black", "grey"), freq = FALSE, 
             yaxt = "n", tck = -0.1, cex.axis = 1, border = NA, xaxt = "n")
        axis(1, at = c(-1, 0, 1), cex.axis = 0.8, tck = -0.1)
      } else {
        par(mar = rep(0.8, 4), bty = "n")
        i_meds <- apply(post$alpha_host[, , i], 2, mean)
        j_meds <- apply(post$alpha_host[, , j], 2, mean)
        vals <- cbind(c(post$alpha_host[, , i]), c(post$alpha_host[, , j]))
        smoothScatter(vals, nrpoints = 0, xlab = "", ylab = "", nbin = bins, 
                      colramp = colorRampPalette(c("white", "grey")), 
                      yaxt = "n", xaxt = "n")
        text(i_meds, j_meds, snames[1:H], cex = 0.8)
      }
    }
  }
}


# Fig 4: among host individual correlations -------------------------------
par(mfrow = c(S, S))
for (i in 1:S) {
  for (j in 1:S) {
    par(mar = c(1.5, 0.8, 0.5, 0), mgp = c(3, 0.5, 0))
    if (i == j) {
      h <- hist(post$tau_indiv[, i], col = "dodgerblue", main = "", 
                breaks = seq(0, ceiling(max(post$tau_indiv)), length.out = lo), 
                freq = FALSE, yaxt = "n", tck = -0.1, cex.axis = 0.8, 
                border = NA)
      text(2.5, median(c(0, max(h$density))), snames[H + i], cex = 1.7)
    } else {
      if (j > i) {
        p_hi <- mean(post$cor_indiv[, i, j] > 0)
        p_lo <- mean(post$cor_indiv[, i, j] < 0)
        prob_extreme <- p_hi > 0.95 | p_lo > 0.95
        hist(post$cor_indiv[, i, j], main = "", breaks = cor_br, ylab = "", 
             col = ifelse(prob_extreme, "black", "grey"), freq = FALSE, 
             yaxt = "n", tck = -0.1, border = NA, xaxt = "n")
        axis(1, at = c(-1, 0, 1), cex.axis = 0.8, tck = -0.1)
      } else {
        par(mar = c(rep(0.8, 4)), bty = "n")
        i_meds <- apply(post$alpha_indiv[, , i], 2, mean)
        j_meds <- apply(post$alpha_indiv[, , j], 2, mean)
        plot(i_meds, j_meds, cex = 0.1, yaxt = "n", xaxt = "n")
      }
    }
  }
}


# Fig 5: effective variance -----------------------------------------------
post$V_e <- matrix(nrow = length(post$lp__), ncol = 4)
post$D_e <- matrix(nrow = length(post$lp__), ncol = 4)
vars <- c("site", "host", "net", "indiv")
colnames(post$V_e) <- vars
colnames(post$D_e) <- vars
for (i in 1:length(post$V_e[, 1])) {
  for (j in 1:length(vars)) {
    tau <- paste0("tau_", vars[j])
    corn <- paste0("cor_", vars[j])
    Sigma <- diag(post[[tau]][i, ]) %*% 
      post[[corn]][i, , ] %*% 
      diag(post[[tau]][i, ])
    post$V_e[i, j] <- det(Sigma)^(1/length(post[[tau]][i, ]))
    post$D_e[i, j] <- 1 - det(post[[corn]][i, , ])^(1/length(post[[tau]][i, ]))
  }
}

rv <- range(post$V_e)
rd <- range(post$D_e)


par(mfrow = c(1, 1))
alph <- 0.2
size <- 0.3
plot(post$V_e[, "host"], post$D_e[, "host"], main = "", xlim = rv, ylim = rd, 
     cex = size, col = 3, 
     xlab = "Effective variance", ylab = "Effective dependence")
points(post$V_e[, "site"], post$D_e[, "site"], cex = size)
points(post$V_e[, "net"], post$D_e[, "net"], cex = size, col = 2)
points(post$V_e[, "indiv"], post$D_e[, "indiv"], cex = size, col = 4)
legend("topright", col = c(3, 1, 2, 4), pch = 1, 
       legend = c("Among host species", "Among sites", 
                  "Among nets", "Among individuals"), 
       bty = "n")
