# Supplementary material for: Multilevel Models for the Distribution of Hosts and Symbionts
Source: PLoS One. 2016 Nov 10;11(11):e0165768. doi: 10.1371/journal.pone.0165768 (PMC5104364; doi:10.1371/journal.pone.0165768)
Supplement: S1 Code — The analysis.R file will read and process the data from host_data.csv and parasite_data.csv, compile the Stan model (mod.stan), then estimate the parameters and recreate the figures. (ZIP) [file pone.0165768.s001.zip › code_supp/parasite_data.csv]

dissect_id	date	site	host_species	is_host_larval	parasite	load
1	2013-8-12	1	Pseudacris regilla	0	Ribeiroia	0
1	2013-8-12	1	Pseudacris regilla	0	Echinostoma	0
1	2013-8-12	1	Pseudacris regilla	0	Cephalogonimus	0
1	2013-8-12	1	Pseudacris regilla	0	Alaria	0
1	2013-8-12	1	Pseudacris regilla	0	Ranavirus	0
1	2013-8-12	1	Pseudacris regilla	0	Batrachochytrium dendrobatidis	6.2610074404
2	2013-8-12	1	Pseudacris regilla	0	Ribeiroia	0
2	2013-8-12	1	Pseudacris regilla	0	Echinostoma	0
2	2013-8-12	1	Pseudacris regilla	0	Cephalogonimus	0
2	2013-8-12	1	Pseudacris regilla	0	Alaria	0
2	2013-8-12	1	Pseudacris regilla	0	Ranavirus	0
2	2013-8-12	1	Pseudacris regilla	0	Batrachochytrium dendrobatidis	0
3	2013-8-12	1	Pseudacris regilla	0	Ribeiroia	0
3	2013-8-12	1	Pseudacris regilla	0	Echinostoma	31
3	2013-8-12	1	Pseudacris regilla	0	Cephalogonimus	0
3	2013-8-12	1	Pseudacris regilla	0	Alaria	0
3	2013-8-12	1	Pseudacris regilla	0	Ranavirus	0
3	2013-8-12	1	Pseudacris regilla	0	Batrachochytrium dendrobatidis	8.6313651046
4	2013-8-12	1	Pseudacris regilla	0	Ribeiroia	0
4	2013-8-12	1	Pseudacris regilla	0	Echinostoma	0
4	2013-8-12	1	Pseudacris regilla	0	Cephalogonimus	0
4	2013-8-12	1	Pseudacris regilla	0	Alaria	0
4	2013-8-12	1	Pseudacris regilla	0	Ranavirus	0
4	2013-8-12	1	Pseudacris regilla	0	Batrachochytrium dendrobatidis	20.7915397578
5	2013-8-12	1	Pseudacris regilla	0	Ribeiroia	0
5	2013-8-12	1	Pseudacris regilla	0	Echinostoma	0
5	2013-8-12	1	Pseudacris regilla	0	Cephalogonimus	0
5	2013-8-12	1	Pseudacris regilla	0	Alaria	0
5	2013-8-12	1	Pseudacris regilla	0	Ranavirus	0
5	2013-8-12	1	Pseudacris regilla	0	Batrachochytrium dendrobatidis	0.7022552247
6	2013-8-12	1	Pseudacris regilla	0	Ribeiroia	0
6	2013-8-12	1	Pseudacris regilla	0	Echinostoma	0
6	2013-8-12	1	Pseudacris regilla	0	Cephalogonimus	0
6	2013-8-12	1	Pseudacris regilla	0	Alaria	0
6	2013-8-12	1	Pseudacris regilla	0	Ranavirus	0
6	2013-8-12	1	Pseudacris regilla	0	Batrachochytrium dendrobatidis	4.1256073117
7	2013-8-12	1	Pseudacris regilla	0	Ribeiroia	0
7	2013-8-12	1	Pseudacris regilla	0	Echinostoma	0
7	2013-8-12	1	Pseudacris regilla	0	Cephalogonimus	0
7	2013-8-12	1	Pseudacris regilla	0	Alaria	0
7	2013-8-12	1	Pseudacris regilla	0	Ranavirus	0
7	2013-8-12	1	Pseudacris regilla	0	Batrachochytrium dendrobatidis	0
8	2013-8-12	1	Pseudacris regilla	0	Ribeiroia	0
8	2013-8-12	1	Pseudacris regilla	0	Echinostoma	0
8	2013-8-12	1	Pseudacris regilla	0	Cephalogonimus	0
8	2013-8-12	1	Pseudacris regilla	0	Alaria	0
8	2013-8-12	1	Pseudacris regilla	0	Ranavirus	0
8	2013-8-12	1	Pseudacris regilla	0	Batrachochytrium dendrobatidis	91.5309095289
9	2013-8-12	1	Pseudacris regilla	0	Ribeiroia	0
9	2013-8-12	1	Pseudacris regilla	0	Echinostoma	0
9	2013-8-12	1	Pseudacris regilla	0	Cephalogonimus	0
9	2013-8-12	1	Pseudacris regilla	0	Alaria	0
9	2013-8-12	1	Pseudacris regilla	0	Ranavirus	0
9	2013-8-12	1	Pseudacris regilla	0	Batrachochytrium dendrobatidis	0
10	2013-8-12	1	Taricha granulosa	1	Ribeiroia	0
10	2013-8-12	1	Taricha granulosa	1	Echinostoma	0
10	2013-8-12	1	Taricha granulosa	1	Cephalogonimus	0
10	2013-8-12	1	Taricha granulosa	1	Alaria	0
10	2013-8-12	1	Taricha granulosa	1	Ranavirus	0
10	2013-8-12	1	Taricha granulosa	1	Batrachochytrium dendrobatidis	0
11	2013-8-12	1	Taricha granulosa	1	Ribeiroia	0
11	2013-8-12	1	Taricha granulosa	1	Echinostoma	0
11	2013-8-12	1	Taricha granulosa	1	Cephalogonimus	0
11	2013-8-12	1	Taricha granulosa	1	Alaria	0
11	2013-8-12	1	Taricha granulosa	1	Ranavirus	0
11	2013-8-12	1	Taricha granulosa	1	Batrachochytrium dendrobatidis	0
12	2013-8-12	1	Taricha granulosa	1	Ribeiroia	0
12	2013-8-12	1	Taricha granulosa	1	Echinostoma	0
12	2013-8-12	1	Taricha granulosa	1	Cephalogonimus	0
12	2013-8-12	1	Taricha granulosa	1	Alaria	0
12	2013-8-12	1	Taricha granulosa	1	Ranavirus	0
12	2013-8-12	1	Taricha granulosa	1	Batrachochytrium dendrobatidis	0
13	2013-8-12	1	Taricha granulosa	1	Ribeiroia	0
13	2013-8-12	1	Taricha granulosa	1	Echinostoma	0
13	2013-8-12	1	Taricha granulosa	1	Cephalogonimus	0
13	2013-8-12	1	Taricha granulosa	1	Alaria	0
13	2013-8-12	1	Taricha granulosa	1	Ranavirus	0
13	2013-8-12	1	Taricha granulosa	1	Batrachochytrium dendrobatidis	0
14	2013-8-12	1	Taricha granulosa	1	Ribeiroia	0
14	2013-8-12	1	Taricha granulosa	1	Echinostoma	0
14	2013-8-12	1	Taricha granulosa	1	Cephalogonimus	0
14	2013-8-12	1	Taricha granulosa	1	Alaria	0
14	2013-8-12	1	Taricha granulosa	1	Ranavirus	0
14	2013-8-12	1	Taricha granulosa	1	Batrachochytrium dendrobatidis	0
15	2013-8-12	1	Taricha granulosa	1	Ribeiroia	0
15	2013-8-12	1	Taricha granulosa	1	Echinostoma	0
15	2013-8-12	1	Taricha granulosa	1	Cephalogonimus	0
15	2013-8-12	1	Taricha granulosa	1	Alaria	0
15	2013-8-12	1	Taricha granulosa	1	Ranavirus	0
15	2013-8-12	1	Taricha granulosa	1	Batrachochytrium dendrobatidis	0
16	2013-8-12	1	Taricha granulosa	1	Ribeiroia	0
16	2013-8-12	1	Taricha granulosa	1	Echinostoma	0
16	2013-8-12	1	Taricha granulosa	1	Cephalogonimus	0
16	2013-8-12	1	Taricha granulosa	1	Alaria	0
16	2013-8-12	1	Taricha granulosa	1	Ranavirus	0
16	2013-8-12	1	Taricha granulosa	1	Batrachochytrium dendrobatidis	0
17	2013-8-12	1	Taricha granulosa	1	Ribeiroia	0
17	2013-8-12	1	Taricha granulosa	1	Echinostoma	0
17	2013-8-12	1	Taricha granulosa	1	Cephalogonimus	0
17	2013-8-12	1	Taricha granulosa	1	Alaria	0
17	2013-8-12	1	Taricha granulosa	1	Ranavirus	0
17	2013-8-12	1	Taricha granulosa	1	Batrachochytrium dendrobatidis	0
18	2013-8-12	1	Taricha granulosa	1	Ribeiroia	0
18	2013-8-12	1	Taricha granulosa	1	Echinostoma	0
18	2013-8-12	1	Taricha granulosa	1	Cephalogonimus	0
18	2013-8-12	1	Taricha granulosa	1	Alaria	0
18	2013-8-12	1	Taricha granulosa	1	Ranavirus	0
18	2013-8-12	1	Taricha granulosa	1	Batrachochytrium dendrobatidis	0
19	2013-8-12	1	Taricha torosa	1	Ribeiroia	0
19	2013-8-12	1	Taricha torosa	1	Echinostoma	0
19	2013-8-12	1	Taricha torosa	1	Cephalogonimus	0
19	2013-8-12	1	Taricha torosa	1	Alaria	0
19	2013-8-12	1	Taricha torosa	1	Ranavirus	0
19	2013-8-12	1	Taricha torosa	1	Batrachochytrium dendrobatidis	0
20	2013-8-12	1	Taricha torosa	1	Ribeiroia	0
20	2013-8-12	1	Taricha torosa	1	Echinostoma	0
20	2013-8-12	1	Taricha torosa	1	Cephalogonimus	0
20	2013-8-12	1	Taricha torosa	1	Alaria	0
20	2013-8-12	1	Taricha torosa	1	Ranavirus	0.1823047786
20	2013-8-12	1	Taricha torosa	1	Batrachochytrium dendrobatidis	0
21	2013-8-12	1	Taricha torosa	1	Ribeiroia	0
21	2013-8-12	1	Taricha torosa	1	Echinostoma	0
21	2013-8-12	1	Taricha torosa	1	Cephalogonimus	0
21	2013-8-12	1	Taricha torosa	1	Alaria	0
21	2013-8-12	1	Taricha torosa	1	Ranavirus	0
21	2013-8-12	1	Taricha torosa	1	Batrachochytrium dendrobatidis	0
22	2013-8-12	1	Taricha torosa	1	Ribeiroia	0
22	2013-8-12	1	Taricha torosa	1	Echinostoma	0
22	2013-8-12	1	Taricha torosa	1	Cephalogonimus	0
22	2013-8-12	1	Taricha torosa	1	Alaria	0
22	2013-8-12	1	Taricha torosa	1	Ranavirus	0
22	2013-8-12	1	Taricha torosa	1	Batrachochytrium dendrobatidis	0
23	2013-8-12	1	Taricha torosa	1	Ribeiroia	0
23	2013-8-12	1	Taricha torosa	1	Echinostoma	0
23	2013-8-12	1	Taricha torosa	1	Cephalogonimus	0
23	2013-8-12	1	Taricha torosa	1	Alaria	0
23	2013-8-12	1	Taricha torosa	1	Ranavirus	0
23	2013-8-12	1	Taricha torosa	1	Batrachochytrium dendrobatidis	0
24	2013-8-12	1	Taricha torosa	1	Ribeiroia	0
24	2013-8-12	1	Taricha torosa	1	Echinostoma	0
24	2013-8-12	1	Taricha torosa	1	Cephalogonimus	0
24	2013-8-12	1	Taricha torosa	1	Alaria	0
24	2013-8-12	1	Taricha torosa	1	Ranavirus	0
24	2013-8-12	1	Taricha torosa	1	Batrachochytrium dendrobatidis	0
25	2013-8-12	1	Taricha torosa	1	Ribeiroia	0
25	2013-8-12	1	Taricha torosa	1	Echinostoma	0
25	2013-8-12	1	Taricha torosa	1	Cephalogonimus	0
25	2013-8-12	1	Taricha torosa	1	Alaria	0
25	2013-8-12	1	Taricha torosa	1	Ranavirus	0
25	2013-8-12	1	Taricha torosa	1	Batrachochytrium dendrobatidis	0
26	2013-8-12	1	Taricha torosa	1	Ribeiroia	0
26	2013-8-12	1	Taricha torosa	1	Echinostoma	0
26	2013-8-12	1	Taricha torosa	1	Cephalogonimus	0
26	2013-8-12	1	Taricha torosa	1	Alaria	0
26	2013-8-12	1	Taricha torosa	1	Ranavirus	0
26	2013-8-12	1	Taricha torosa	1	Batrachochytrium dendrobatidis	0
27	2013-8-12	1	Taricha torosa	1	Ribeiroia	0
27	2013-8-12	1	Taricha torosa	1	Echinostoma	0
27	2013-8-12	1	Taricha torosa	1	Cephalogonimus	0
27	2013-8-12	1	Taricha torosa	1	Alaria	0
27	2013-8-12	1	Taricha torosa	1	Ranavirus	0
27	2013-8-12	1	Taricha torosa	1	Batrachochytrium dendrobatidis	0
28	2013-8-12	1	Taricha torosa	1	Ribeiroia	0
28	2013-8-12	1	Taricha torosa	1	Echinostoma	0
28	2013-8-12	1	Taricha torosa	1	Cephalogonimus	0
28	2013-8-12	1	Taricha torosa	1	Alaria	0
28	2013-8-12	1	Taricha torosa	1	Ranavirus	0
28	2013-8-12	1	Taricha torosa	1	Batrachochytrium dendrobatidis	0
29	2013-8-12	1	Taricha torosa	1	Ribeiroia	0
29	2013-8-12	1	Taricha torosa	1	Echinostoma	0
29	2013-8-12	1	Taricha torosa	1	Cephalogonimus	0
29	2013-8-12	1	Taricha torosa	1	Alaria	0
29	2013-8-12	1	Taricha torosa	1	Ranavirus	7.0122989419
29	2013-8-12	1	Taricha torosa	1	Batrachochytrium dendrobatidis	0
30	2013-8-12	1	Taricha torosa	1	Ribeiroia	0
30	2013-8-12	1	Taricha torosa	1	Echinostoma	0
30	2013-8-12	1	Taricha torosa	1	Cephalogonimus	0
30	2013-8-12	1	Taricha torosa	1	Alaria	0
30	2013-8-12	1	Taricha torosa	1	Ranavirus	0
30	2013-8-12	1	Taricha torosa	1	Batrachochytrium dendrobatidis	0
31	2013-8-12	2	Taricha granulosa	1	Ribeiroia	0
31	2013-8-12	2	Taricha granulosa	1	Echinostoma	0
31	2013-8-12	2	Taricha granulosa	1	Cephalogonimus	0
31	2013-8-12	2	Taricha granulosa	1	Alaria	0
31	2013-8-12	2	Taricha granulosa	1	Ranavirus	0.0185397443
31	2013-8-12	2	Taricha granulosa	1	Batrachochytrium dendrobatidis	0
32	2013-8-12	2	Taricha granulosa	1	Ribeiroia	0
32	2013-8-12	2	Taricha granulosa	1	Echinostoma	0
32	2013-8-12	2	Taricha granulosa	1	Cephalogonimus	0
32	2013-8-12	2	Taricha granulosa	1	Alaria	0
32	2013-8-12	2	Taricha granulosa	1	Ranavirus	0.1772330245
32	2013-8-12	2	Taricha granulosa	1	Batrachochytrium dendrobatidis	0
33	2013-8-12	2	Taricha granulosa	1	Ribeiroia	0
33	2013-8-12	2	Taricha granulosa	1	Echinostoma	0
33	2013-8-12	2	Taricha granulosa	1	Cephalogonimus	0
33	2013-8-12	2	Taricha granulosa	1	Alaria	0
33	2013-8-12	2	Taricha granulosa	1	Ranavirus	0.0145148745
33	2013-8-12	2	Taricha granulosa	1	Batrachochytrium dendrobatidis	0
34	2013-8-12	2	Taricha granulosa	1	Ribeiroia	0
34	2013-8-12	2	Taricha granulosa	1	Echinostoma	0
34	2013-8-12	2	Taricha granulosa	1	Cephalogonimus	0
34	2013-8-12	2	Taricha granulosa	1	Alaria	0
34	2013-8-12	2	Taricha granulosa	1	Ranavirus	0.0208993659
34	2013-8-12	2	Taricha granulosa	1	Batrachochytrium dendrobatidis	0
35	2013-8-12	2	Taricha granulosa	1	Ribeiroia	0
35	2013-8-12	2	Taricha granulosa	1	Echinostoma	1
35	2013-8-12	2	Taricha granulosa	1	Cephalogonimus	0
35	2013-8-12	2	Taricha granulosa	1	Alaria	0
35	2013-8-12	2	Taricha granulosa	1	Ranavirus	0.022977311
35	2013-8-12	2	Taricha granulosa	1	Batrachochytrium dendrobatidis	0
36	2013-8-12	2	Taricha granulosa	1	Ribeiroia	0
36	2013-8-12	2	Taricha granulosa	1	Echinostoma	0
36	2013-8-12	2	Taricha granulosa	1	Cephalogonimus	0
36	2013-8-12	2	Taricha granulosa	1	Alaria	0
36	2013-8-12	2	Taricha granulosa	1	Ranavirus	0.0336714714
36	2013-8-12	2	Taricha granulosa	1	Batrachochytrium dendrobatidis	0
37	2013-8-12	2	Taricha granulosa	1	Ribeiroia	0
37	2013-8-12	2	Taricha granulosa	1	Echinostoma	0
37	2013-8-12	2	Taricha granulosa	1	Cephalogonimus	0
37	2013-8-12	2	Taricha granulosa	1	Alaria	0
37	2013-8-12	2	Taricha granulosa	1	Ranavirus	0.023739835
37	2013-8-12	2	Taricha granulosa	1	Batrachochytrium dendrobatidis	0
38	2013-8-12	2	Taricha granulosa	1	Ribeiroia	0
38	2013-8-12	2	Taricha granulosa	1	Echinostoma	0
38	2013-8-12	2	Taricha granulosa	1	Cephalogonimus	0
38	2013-8-12	2	Taricha granulosa	1	Alaria	0
38	2013-8-12	2	Taricha granulosa	1	Ranavirus	0.0132200768
38	2013-8-12	2	Taricha granulosa	1	Batrachochytrium dendrobatidis	0
39	2013-8-12	2	Taricha granulosa	0	Ribeiroia	0
39	2013-8-12	2	Taricha granulosa	0	Echinostoma	0
39	2013-8-12	2	Taricha granulosa	0	Cephalogonimus	0
39	2013-8-12	2	Taricha granulosa	0	Alaria	0
39	2013-8-12	2	Taricha granulosa	0	Ranavirus	0.1429322776
39	2013-8-12	2	Taricha granulosa	0	Batrachochytrium dendrobatidis	0
40	2013-8-12	2	Taricha granulosa	1	Ribeiroia	0
40	2013-8-12	2	Taricha granulosa	1	Echinostoma	0
40	2013-8-12	2	Taricha granulosa	1	Cephalogonimus	0
40	2013-8-12	2	Taricha granulosa	1	Alaria	0
40	2013-8-12	2	Taricha granulosa	1	Ranavirus	0.0015544193
40	2013-8-12	2	Taricha granulosa	1	Batrachochytrium dendrobatidis	0
41	2013-8-12	2	Taricha torosa	1	Ribeiroia	0
41	2013-8-12	2	Taricha torosa	1	Echinostoma	0
41	2013-8-12	2	Taricha torosa	1	Cephalogonimus	0
41	2013-8-12	2	Taricha torosa	1	Alaria	0
41	2013-8-12	2	Taricha torosa	1	Ranavirus	0.014662312
41	2013-8-12	2	Taricha torosa	1	Batrachochytrium dendrobatidis	2.3930416028
42	2013-8-12	2	Taricha torosa	1	Ribeiroia	0
42	2013-8-12	2	Taricha torosa	1	Echinostoma	0
42	2013-8-12	2	Taricha torosa	1	Cephalogonimus	0
42	2013-8-12	2	Taricha torosa	1	Alaria	0
42	2013-8-12	2	Taricha torosa	1	Ranavirus	0.1260967022
42	2013-8-12	2	Taricha torosa	1	Batrachochytrium dendrobatidis	0
43	2013-8-12	2	Taricha torosa	1	Ribeiroia	0
43	2013-8-12	2	Taricha torosa	1	Echinostoma	0
43	2013-8-12	2	Taricha torosa	1	Cephalogonimus	0
43	2013-8-12	2	Taricha torosa	1	Alaria	0
43	2013-8-12	2	Taricha torosa	1	Ranavirus	0
43	2013-8-12	2	Taricha torosa	1	Batrachochytrium dendrobatidis	0
44	2013-8-12	2	Taricha torosa	1	Ribeiroia	0
44	2013-8-12	2	Taricha torosa	1	Echinostoma	0
44	2013-8-12	2	Taricha torosa	1	Cephalogonimus	0
44	2013-8-12	2	Taricha torosa	1	Alaria	0
44	2013-8-12	2	Taricha torosa	1	Ranavirus	0.0625537073
44	2013-8-12	2	Taricha torosa	1	Batrachochytrium dendrobatidis	0
45	2013-8-12	2	Taricha torosa	1	Ribeiroia	0
45	2013-8-12	2	Taricha torosa	1	Echinostoma	0
45	2013-8-12	2	Taricha torosa	1	Cephalogonimus	0
45	2013-8-12	2	Taricha torosa	1	Alaria	0
45	2013-8-12	2	Taricha torosa	1	Ranavirus	0.0193870306
45	2013-8-12	2	Taricha torosa	1	Batrachochytrium dendrobatidis	0
46	2013-8-12	2	Taricha torosa	1	Ribeiroia	0
46	2013-8-12	2	Taricha torosa	1	Echinostoma	0
46	2013-8-12	2	Taricha torosa	1	Cephalogonimus	0
46	2013-8-12	2	Taricha torosa	1	Alaria	0
46	2013-8-12	2	Taricha torosa	1	Ranavirus	0.1760381385
46	2013-8-12	2	Taricha torosa	1	Batrachochytrium dendrobatidis	0
47	2013-8-12	2	Taricha torosa	0	Ribeiroia	0
47	2013-8-12	2	Taricha torosa	0	Echinostoma	0
47	2013-8-12	2	Taricha torosa	0	Cephalogonimus	0
47	2013-8-12	2	Taricha torosa	0	Alaria	0
47	2013-8-12	2	Taricha torosa	0	Ranavirus	0
47	2013-8-12	2	Taricha torosa	0	Batrachochytrium dendrobatidis	0
48	2013-8-12	2	Taricha torosa	1	Ribeiroia	0
48	2013-8-12	2	Taricha torosa	1	Echinostoma	0
48	2013-8-12	2	Taricha torosa	1	Cephalogonimus	0
48	2013-8-12	2	Taricha torosa	1	Alaria	0
48	2013-8-12	2	Taricha torosa	1	Ranavirus	4.3674958922
48	2013-8-12	2	Taricha torosa	1	Batrachochytrium dendrobatidis	0
49	2013-8-12	2	Taricha torosa	1	Ribeiroia	0
49	2013-8-12	2	Taricha torosa	1	Echinostoma	0
49	2013-8-12	2	Taricha torosa	1	Cephalogonimus	0
49	2013-8-12	2	Taricha torosa	1	Alaria	0
49	2013-8-12	2	Taricha torosa	1	Ranavirus	5.2855728268
49	2013-8-12	2	Taricha torosa	1	Batrachochytrium dendrobatidis	0
50	2013-8-12	3	Taricha granulosa	1	Ribeiroia	0
50	2013-8-12	3	Taricha granulosa	1	Echinostoma	0
50	2013-8-12	3	Taricha granulosa	1	Cephalogonimus	0
50	2013-8-12	3	Taricha granulosa	1	Alaria	0
50	2013-8-12	3	Taricha granulosa	1	Ranavirus	0.4557639086
50	2013-8-12	3	Taricha granulosa	1	Batrachochytrium dendrobatidis	0
51	2013-8-12	4	Pseudacris regilla	0	Ribeiroia	0
51	2013-8-12	4	Pseudacris regilla	0	Echinostoma	119
51	2013-8-12	4	Pseudacris regilla	0	Cephalogonimus	0
51	2013-8-12	4	Pseudacris regilla	0	Alaria	0
51	2013-8-12	4	Pseudacris regilla	0	Ranavirus	0
51	2013-8-12	4	Pseudacris regilla	0	Batrachochytrium dendrobatidis	0
52	2013-8-12	4	Pseudacris regilla	0	Ribeiroia	0
52	2013-8-12	4	Pseudacris regilla	0	Echinostoma	50
52	2013-8-12	4	Pseudacris regilla	0	Cephalogonimus	0
52	2013-8-12	4	Pseudacris regilla	0	Alaria	0
52	2013-8-12	4	Pseudacris regilla	0	Ranavirus	0
52	2013-8-12	4	Pseudacris regilla	0	Batrachochytrium dendrobatidis	0
53	2013-8-12	4	Pseudacris regilla	1	Ribeiroia	0
53	2013-8-12	4	Pseudacris regilla	1	Echinostoma	0
53	2013-8-12	4	Pseudacris regilla	1	Cephalogonimus	0
53	2013-8-12	4	Pseudacris regilla	1	Alaria	0
53	2013-8-12	4	Pseudacris regilla	1	Ranavirus	0
53	2013-8-12	4	Pseudacris regilla	1	Batrachochytrium dendrobatidis	0
54	2013-8-12	4	Pseudacris regilla	0	Ribeiroia	0
54	2013-8-12	4	Pseudacris regilla	0	Echinostoma	128
54	2013-8-12	4	Pseudacris regilla	0	Cephalogonimus	0
54	2013-8-12	4	Pseudacris regilla	0	Alaria	0
54	2013-8-12	4	Pseudacris regilla	0	Ranavirus	0
54	2013-8-12	4	Pseudacris regilla	0	Batrachochytrium dendrobatidis	0
55	2013-8-12	4	Pseudacris regilla	0	Ribeiroia	0
55	2013-8-12	4	Pseudacris regilla	0	Echinostoma	1467
55	2013-8-12	4	Pseudacris regilla	0	Cephalogonimus	0
55	2013-8-12	4	Pseudacris regilla	0	Alaria	0
55	2013-8-12	4	Pseudacris regilla	0	Ranavirus	0
55	2013-8-12	4	Pseudacris regilla	0	Batrachochytrium dendrobatidis	0
56	2013-8-12	4	Pseudacris regilla	0	Ribeiroia	0
56	2013-8-12	4	Pseudacris regilla	0	Echinostoma	608
56	2013-8-12	4	Pseudacris regilla	0	Cephalogonimus	0
56	2013-8-12	4	Pseudacris regilla	0	Alaria	0
56	2013-8-12	4	Pseudacris regilla	0	Ranavirus	0
56	2013-8-12	4	Pseudacris regilla	0	Batrachochytrium dendrobatidis	0
57	2013-8-12	4	Pseudacris regilla	0	Ribeiroia	0
57	2013-8-12	4	Pseudacris regilla	0	Echinostoma	312
57	2013-8-12	4	Pseudacris regilla	0	Cephalogonimus	0
57	2013-8-12	4	Pseudacris regilla	0	Alaria	0
57	2013-8-12	4	Pseudacris regilla	0	Ranavirus	0
57	2013-8-12	4	Pseudacris regilla	0	Batrachochytrium dendrobatidis	0
58	2013-8-12	4	Pseudacris regilla	0	Ribeiroia	0
58	2013-8-12	4	Pseudacris regilla	0	Echinostoma	165
58	2013-8-12	4	Pseudacris regilla	0	Cephalogonimus	0
58	2013-8-12	4	Pseudacris regilla	0	Alaria	0
58	2013-8-12	4	Pseudacris regilla	0	Ranavirus	0
58	2013-8-12	4	Pseudacris regilla	0	Batrachochytrium dendrobatidis	0
59	2013-8-12	4	Pseudacris regilla	0	Ribeiroia	0
59	2013-8-12	4	Pseudacris regilla	0	Echinostoma	0
59	2013-8-12	4	Pseudacris regilla	0	Cephalogonimus	0
59	2013-8-12	4	Pseudacris regilla	0	Alaria	0
59	2013-8-12	4	Pseudacris regilla	0	Ranavirus	0
59	2013-8-12	4	Pseudacris regilla	0	Batrachochytrium dendrobatidis	0
60	2013-8-12	4	Pseudacris regilla	0	Ribeiroia	0
60	2013-8-12	4	Pseudacris regilla	0	Echinostoma	28
60	2013-8-12	4	Pseudacris regilla	0	Cephalogonimus	0
60	2013-8-12	4	Pseudacris regilla	0	Alaria	0
60	2013-8-12	4	Pseudacris regilla	0	Ranavirus	0
60	2013-8-12	4	Pseudacris regilla	0	Batrachochytrium dendrobatidis	0
61	2013-5-14	5	Anaxyrus boreas	0	Ribeiroia	4
61	2013-5-14	5	Anaxyrus boreas	0	Echinostoma	16
61	2013-5-14	5	Anaxyrus boreas	0	Cephalogonimus	0
61	2013-5-14	5	Anaxyrus boreas	0	Alaria	0
61	2013-5-14	5	Anaxyrus boreas	0	Ranavirus	0
61	2013-5-14	5	Anaxyrus boreas	0	Batrachochytrium dendrobatidis	0
62	2013-5-14	5	Anaxyrus boreas	1	Ribeiroia	0
62	2013-5-14	5	Anaxyrus boreas	1	Echinostoma	6
62	2013-5-14	5	Anaxyrus boreas	1	Cephalogonimus	0
62	2013-5-14	5	Anaxyrus boreas	1	Alaria	0
62	2013-5-14	5	Anaxyrus boreas	1	Ranavirus	0
62	2013-5-14	5	Anaxyrus boreas	1	Batrachochytrium dendrobatidis	0
63	2013-5-14	5	Anaxyrus boreas	0	Ribeiroia	8
63	2013-5-14	5	Anaxyrus boreas	0	Echinostoma	6
63	2013-5-14	5	Anaxyrus boreas	0	Cephalogonimus	0
63	2013-5-14	5	Anaxyrus boreas	0	Alaria	0
63	2013-5-14	5	Anaxyrus boreas	0	Ranavirus	0
63	2013-5-14	5	Anaxyrus boreas	0	Batrachochytrium dendrobatidis	0
64	2013-5-14	5	Anaxyrus boreas	0	Ribeiroia	2
64	2013-5-14	5	Anaxyrus boreas	0	Echinostoma	6
64	2013-5-14	5	Anaxyrus boreas	0	Cephalogonimus	0
64	2013-5-14	5	Anaxyrus boreas	0	Alaria	0
64	2013-5-14	5	Anaxyrus boreas	0	Ranavirus	0
64	2013-5-14	5	Anaxyrus boreas	0	Batrachochytrium dendrobatidis	0
65	2013-5-14	5	Anaxyrus boreas	0	Ribeiroia	1
65	2013-5-14	5	Anaxyrus boreas	0	Echinostoma	1
65	2013-5-14	5	Anaxyrus boreas	0	Cephalogonimus	0
65	2013-5-14	5	Anaxyrus boreas	0	Alaria	0
65	2013-5-14	5	Anaxyrus boreas	0	Ranavirus	0
65	2013-5-14	5	Anaxyrus boreas	0	Batrachochytrium dendrobatidis	0
66	2013-5-14	5	Anaxyrus boreas	0	Ribeiroia	0
66	2013-5-14	5	Anaxyrus boreas	0	Echinostoma	17
66	2013-5-14	5	Anaxyrus boreas	0	Cephalogonimus	0
66	2013-5-14	5	Anaxyrus boreas	0	Alaria	0
66	2013-5-14	5	Anaxyrus boreas	0	Ranavirus	0
66	2013-5-14	5	Anaxyrus boreas	0	Batrachochytrium dendrobatidis	0
67	2013-5-14	5	Anaxyrus boreas	0	Ribeiroia	3
67	2013-5-14	5	Anaxyrus boreas	0	Echinostoma	6
67	2013-5-14	5	Anaxyrus boreas	0	Cephalogonimus	0
67	2013-5-14	5	Anaxyrus boreas	0	Alaria	0
67	2013-5-14	5	Anaxyrus boreas	0	Ranavirus	0
67	2013-5-14	5	Anaxyrus boreas	0	Batrachochytrium dendrobatidis	0
68	2013-5-14	5	Anaxyrus boreas	0	Ribeiroia	1
68	2013-5-14	5	Anaxyrus boreas	0	Echinostoma	3
68	2013-5-14	5	Anaxyrus boreas	0	Cephalogonimus	0
68	2013-5-14	5	Anaxyrus boreas	0	Alaria	0
68	2013-5-14	5	Anaxyrus boreas	0	Ranavirus	0
68	2013-5-14	5	Anaxyrus boreas	0	Batrachochytrium dendrobatidis	0
69	2013-5-14	5	Anaxyrus boreas	0	Ribeiroia	1
69	2013-5-14	5	Anaxyrus boreas	0	Echinostoma	2
69	2013-5-14	5	Anaxyrus boreas	0	Cephalogonimus	0
69	2013-5-14	5	Anaxyrus boreas	0	Alaria	0
69	2013-5-14	5	Anaxyrus boreas	0	Ranavirus	0
69	2013-5-14	5	Anaxyrus boreas	0	Batrachochytrium dendrobatidis	0
70	2013-5-14	5	Anaxyrus boreas	0	Ribeiroia	0
70	2013-5-14	5	Anaxyrus boreas	0	Echinostoma	1
70	2013-5-14	5	Anaxyrus boreas	0	Cephalogonimus	0
70	2013-5-14	5	Anaxyrus boreas	0	Alaria	0
70	2013-5-14	5	Anaxyrus boreas	0	Ranavirus	0
70	2013-5-14	5	Anaxyrus boreas	0	Batrachochytrium dendrobatidis	0
71	2013-5-14	5	Anaxyrus boreas	0	Ribeiroia	0
71	2013-5-14	5	Anaxyrus boreas	0	Echinostoma	2
71	2013-5-14	5	Anaxyrus boreas	0	Cephalogonimus	0
71	2013-5-14	5	Anaxyrus boreas	0	Alaria	0
71	2013-5-14	5	Anaxyrus boreas	0	Ranavirus	0
71	2013-5-14	5	Anaxyrus boreas	0	Batrachochytrium dendrobatidis	0
72	2013-5-14	5	Anaxyrus boreas	0	Ribeiroia	2
72	2013-5-14	5	Anaxyrus boreas	0	Echinostoma	13
72	2013-5-14	5	Anaxyrus boreas	0	Cephalogonimus	0
72	2013-5-14	5	Anaxyrus boreas	0	Alaria	0
72	2013-5-14	5	Anaxyrus boreas	0	Ranavirus	0
72	2013-5-14	5	Anaxyrus boreas	0	Batrachochytrium dendrobatidis	0
73	2013-5-14	5	Anaxyrus boreas	0	Ribeiroia	0
73	2013-5-14	5	Anaxyrus boreas	0	Echinostoma	4
73	2013-5-14	5	Anaxyrus boreas	0	Cephalogonimus	0
73	2013-5-14	5	Anaxyrus boreas	0	Alaria	0
73	2013-5-14	5	Anaxyrus boreas	0	Ranavirus	0
73	2013-5-14	5	Anaxyrus boreas	0	Batrachochytrium dendrobatidis	0
74	2013-5-14	5	Anaxyrus boreas	0	Ribeiroia	2
74	2013-5-14	5	Anaxyrus boreas	0	Echinostoma	5
74	2013-5-14	5	Anaxyrus boreas	0	Cephalogonimus	0
74	2013-5-14	5	Anaxyrus boreas	0	Alaria	0
74	2013-5-14	5	Anaxyrus boreas	0	Ranavirus	0
74	2013-5-14	5	Anaxyrus boreas	0	Batrachochytrium dendrobatidis	0
75	2013-5-14	5	Pseudacris regilla	0	Ribeiroia	10
75	2013-5-14	5	Pseudacris regilla	0	Echinostoma	41
75	2013-5-14	5	Pseudacris regilla	0	Cephalogonimus	0
75	2013-5-14	5	Pseudacris regilla	0	Alaria	0
75	2013-5-14	5	Pseudacris regilla	0	Ranavirus	0
75	2013-5-14	5	Pseudacris regilla	0	Batrachochytrium dendrobatidis	0
76	2013-5-14	5	Pseudacris regilla	0	Ribeiroia	0
76	2013-5-14	5	Pseudacris regilla	0	Echinostoma	12
76	2013-5-14	5	Pseudacris regilla	0	Cephalogonimus	0
76	2013-5-14	5	Pseudacris regilla	0	Alaria	0
76	2013-5-14	5	Pseudacris regilla	0	Ranavirus	0
76	2013-5-14	5	Pseudacris regilla	0	Batrachochytrium dendrobatidis	0
77	2013-5-14	5	Pseudacris regilla	0	Ribeiroia	2
77	2013-5-14	5	Pseudacris regilla	0	Echinostoma	12
77	2013-5-14	5	Pseudacris regilla	0	Cephalogonimus	0
77	2013-5-14	5	Pseudacris regilla	0	Alaria	0
77	2013-5-14	5	Pseudacris regilla	0	Ranavirus	0
77	2013-5-14	5	Pseudacris regilla	0	Batrachochytrium dendrobatidis	0
78	2013-5-14	5	Pseudacris regilla	0	Ribeiroia	0
78	2013-5-14	5	Pseudacris regilla	0	Echinostoma	3
78	2013-5-14	5	Pseudacris regilla	0	Cephalogonimus	0
78	2013-5-14	5	Pseudacris regilla	0	Alaria	0
78	2013-5-14	5	Pseudacris regilla	0	Ranavirus	0
78	2013-5-14	5	Pseudacris regilla	0	Batrachochytrium dendrobatidis	0
79	2013-5-14	5	Pseudacris regilla	0	Ribeiroia	0
79	2013-5-14	5	Pseudacris regilla	0	Echinostoma	0
79	2013-5-14	5	Pseudacris regilla	0	Cephalogonimus	0
79	2013-5-14	5	Pseudacris regilla	0	Alaria	0
79	2013-5-14	5	Pseudacris regilla	0	Ranavirus	0
79	2013-5-14	5	Pseudacris regilla	0	Batrachochytrium dendrobatidis	0
80	2013-5-14	5	Pseudacris regilla	0	Ribeiroia	6
80	2013-5-14	5	Pseudacris regilla	0	Echinostoma	2
80	2013-5-14	5	Pseudacris regilla	0	Cephalogonimus	0
80	2013-5-14	5	Pseudacris regilla	0	Alaria	0
80	2013-5-14	5	Pseudacris regilla	0	Ranavirus	0
80	2013-5-14	5	Pseudacris regilla	0	Batrachochytrium dendrobatidis	0
81	2013-5-14	5	Pseudacris regilla	0	Ribeiroia	0
81	2013-5-14	5	Pseudacris regilla	0	Echinostoma	4
81	2013-5-14	5	Pseudacris regilla	0	Cephalogonimus	0
81	2013-5-14	5	Pseudacris regilla	0	Alaria	0
81	2013-5-14	5	Pseudacris regilla	0	Ranavirus	0
81	2013-5-14	5	Pseudacris regilla	0	Batrachochytrium dendrobatidis	0
82	2013-5-14	5	Pseudacris regilla	0	Ribeiroia	0
82	2013-5-14	5	Pseudacris regilla	0	Echinostoma	7
82	2013-5-14	5	Pseudacris regilla	0	Cephalogonimus	0
82	2013-5-14	5	Pseudacris regilla	0	Alaria	0
82	2013-5-14	5	Pseudacris regilla	0	Ranavirus	0
82	2013-5-14	5	Pseudacris regilla	0	Batrachochytrium dendrobatidis	0
83	2013-5-14	5	Pseudacris regilla	0	Ribeiroia	6
83	2013-5-14	5	Pseudacris regilla	0	Echinostoma	2
83	2013-5-14	5	Pseudacris regilla	0	Cephalogonimus	0
83	2013-5-14	5	Pseudacris regilla	0	Alaria	0
83	2013-5-14	5	Pseudacris regilla	0	Ranavirus	0
83	2013-5-14	5	Pseudacris regilla	0	Batrachochytrium dendrobatidis	0
84	2013-5-14	5	Pseudacris regilla	0	Ribeiroia	0
84	2013-5-14	5	Pseudacris regilla	0	Echinostoma	13
84	2013-5-14	5	Pseudacris regilla	0	Cephalogonimus	0
84	2013-5-14	5	Pseudacris regilla	0	Alaria	0
84	2013-5-14	5	Pseudacris regilla	0	Ranavirus	0
84	2013-5-14	5	Pseudacris regilla	0	Batrachochytrium dendrobatidis	0
85	2013-5-14	5	Pseudacris regilla	0	Ribeiroia	4
85	2013-5-14	5	Pseudacris regilla	0	Echinostoma	9
85	2013-5-14	5	Pseudacris regilla	0	Cephalogonimus	0
85	2013-5-14	5	Pseudacris regilla	0	Alaria	0
85	2013-5-14	5	Pseudacris regilla	0	Ranavirus	0
85	2013-5-14	5	Pseudacris regilla	0	Batrachochytrium dendrobatidis	3592.7347310384
86	2013-5-14	5	Pseudacris regilla	0	Ribeiroia	6
86	2013-5-14	5	Pseudacris regilla	0	Echinostoma	9
86	2013-5-14	5	Pseudacris regilla	0	Cephalogonimus	0
86	2013-5-14	5	Pseudacris regilla	0	Alaria	0
86	2013-5-14	5	Pseudacris regilla	0	Ranavirus	0
86	2013-5-14	5	Pseudacris regilla	0	Batrachochytrium dendrobatidis	0
87	2013-5-14	5	Pseudacris regilla	0	Ribeiroia	0
87	2013-5-14	5	Pseudacris regilla	0	Echinostoma	11
87	2013-5-14	5	Pseudacris regilla	0	Cephalogonimus	0
87	2013-5-14	5	Pseudacris regilla	0	Alaria	0
87	2013-5-14	5	Pseudacris regilla	0	Ranavirus	0
87	2013-5-14	5	Pseudacris regilla	0	Batrachochytrium dendrobatidis	0
88	2013-5-14	5	Pseudacris regilla	0	Ribeiroia	0
88	2013-5-14	5	Pseudacris regilla	0	Echinostoma	0
88	2013-5-14	5	Pseudacris regilla	0	Cephalogonimus	0
88	2013-5-14	5	Pseudacris regilla	0	Alaria	0
88	2013-5-14	5	Pseudacris regilla	0	Ranavirus	0
88	2013-5-14	5	Pseudacris regilla	0	Batrachochytrium dendrobatidis	0
89	2013-5-14	5	Pseudacris regilla	0	Ribeiroia	0
89	2013-5-14	5	Pseudacris regilla	0	Echinostoma	0
89	2013-5-14	5	Pseudacris regilla	0	Cephalogonimus	0
89	2013-5-14	5	Pseudacris regilla	0	Alaria	0
89	2013-5-14	5	Pseudacris regilla	0	Ranavirus	0
89	2013-5-14	5	Pseudacris regilla	0	Batrachochytrium dendrobatidis	0
90	2013-7-1	5	Anaxyrus boreas	0	Ribeiroia	0
90	2013-7-1	5	Anaxyrus boreas	0	Echinostoma	7
90	2013-7-1	5	Anaxyrus boreas	0	Cephalogonimus	0
90	2013-7-1	5	Anaxyrus boreas	0	Alaria	0
90	2013-7-1	5	Anaxyrus boreas	0	Ranavirus	0
90	2013-7-1	5	Anaxyrus boreas	0	Batrachochytrium dendrobatidis	0
91	2013-7-1	5	Anaxyrus boreas	0	Ribeiroia	0
91	2013-7-1	5	Anaxyrus boreas	0	Echinostoma	4
91	2013-7-1	5	Anaxyrus boreas	0	Cephalogonimus	0
91	2013-7-1	5	Anaxyrus boreas	0	Alaria	0
91	2013-7-1	5	Anaxyrus boreas	0	Ranavirus	0
91	2013-7-1	5	Anaxyrus boreas	0	Batrachochytrium dendrobatidis	0
92	2013-7-1	5	Anaxyrus boreas	0	Ribeiroia	0
92	2013-7-1	5	Anaxyrus boreas	0	Echinostoma	9
92	2013-7-1	5	Anaxyrus boreas	0	Cephalogonimus	0
92	2013-7-1	5	Anaxyrus boreas	0	Alaria	0
92	2013-7-1	5	Anaxyrus boreas	0	Ranavirus	0
92	2013-7-1	5	Anaxyrus boreas	0	Batrachochytrium dendrobatidis	0
93	2013-7-1	5	Anaxyrus boreas	0	Ribeiroia	4
93	2013-7-1	5	Anaxyrus boreas	0	Echinostoma	21
93	2013-7-1	5	Anaxyrus boreas	0	Cephalogonimus	0
93	2013-7-1	5	Anaxyrus boreas	0	Alaria	3
93	2013-7-1	5	Anaxyrus boreas	0	Ranavirus	0
93	2013-7-1	5	Anaxyrus boreas	0	Batrachochytrium dendrobatidis	0
94	2013-7-1	5	Anaxyrus boreas	0	Ribeiroia	0
94	2013-7-1	5	Anaxyrus boreas	0	Echinostoma	6
94	2013-7-1	5	Anaxyrus boreas	0	Cephalogonimus	0
94	2013-7-1	5	Anaxyrus boreas	0	Alaria	0
94	2013-7-1	5	Anaxyrus boreas	0	Ranavirus	0
94	2013-7-1	5	Anaxyrus boreas	0	Batrachochytrium dendrobatidis	0
95	2013-7-1	5	Anaxyrus boreas	0	Ribeiroia	0
95	2013-7-1	5	Anaxyrus boreas	0	Echinostoma	29
95	2013-7-1	5	Anaxyrus boreas	0	Cephalogonimus	0
95	2013-7-1	5	Anaxyrus boreas	0	Alaria	13
95	2013-7-1	5	Anaxyrus boreas	0	Ranavirus	0
95	2013-7-1	5	Anaxyrus boreas	0	Batrachochytrium dendrobatidis	0
96	2013-7-1	5	Anaxyrus boreas	0	Ribeiroia	1
96	2013-7-1	5	Anaxyrus boreas	0	Echinostoma	0
96	2013-7-1	5	Anaxyrus boreas	0	Cephalogonimus	0
96	2013-7-1	5	Anaxyrus boreas	0	Alaria	0
96	2013-7-1	5	Anaxyrus boreas	0	Ranavirus	0
96	2013-7-1	5	Anaxyrus boreas	0	Batrachochytrium dendrobatidis	0
97	2013-7-1	5	Anaxyrus boreas	0	Ribeiroia	0
97	2013-7-1	5	Anaxyrus boreas	0	Echinostoma	7
97	2013-7-1	5	Anaxyrus boreas	0	Cephalogonimus	0
97	2013-7-1	5	Anaxyrus boreas	0	Alaria	0
97	2013-7-1	5	Anaxyrus boreas	0	Ranavirus	0
97	2013-7-1	5	Anaxyrus boreas	0	Batrachochytrium dendrobatidis	0
98	2013-7-1	5	Anaxyrus boreas	0	Ribeiroia	0
98	2013-7-1	5	Anaxyrus boreas	0	Echinostoma	5
98	2013-7-1	5	Anaxyrus boreas	0	Cephalogonimus	0
98	2013-7-1	5	Anaxyrus boreas	0	Alaria	0
98	2013-7-1	5	Anaxyrus boreas	0	Ranavirus	0
98	2013-7-1	5	Anaxyrus boreas	0	Batrachochytrium dendrobatidis	0
99	2013-7-1	5	Anaxyrus boreas	0	Ribeiroia	0
99	2013-7-1	5	Anaxyrus boreas	0	Echinostoma	9
99	2013-7-1	5	Anaxyrus boreas	0	Cephalogonimus	0
99	2013-7-1	5	Anaxyrus boreas	0	Alaria	0
99	2013-7-1	5	Anaxyrus boreas	0	Ranavirus	0
99	2013-7-1	5	Anaxyrus boreas	0	Batrachochytrium dendrobatidis	0
100	2013-7-1	5	Anaxyrus boreas	0	Ribeiroia	1
100	2013-7-1	5	Anaxyrus boreas	0	Echinostoma	8
100	2013-7-1	5	Anaxyrus boreas	0	Cephalogonimus	0
100	2013-7-1	5	Anaxyrus boreas	0	Alaria	0
100	2013-7-1	5	Anaxyrus boreas	0	Ranavirus	0
100	2013-7-1	5	Anaxyrus boreas	0	Batrachochytrium dendrobatidis	0
101	2013-7-1	5	Anaxyrus boreas	0	Ribeiroia	0
101	2013-7-1	5	Anaxyrus boreas	0	Echinostoma	22
101	2013-7-1	5	Anaxyrus boreas	0	Cephalogonimus	0
101	2013-7-1	5	Anaxyrus boreas	0	Alaria	22
101	2013-7-1	5	Anaxyrus boreas	0	Ranavirus	0
101	2013-7-1	5	Anaxyrus boreas	0	Batrachochytrium dendrobatidis	0
102	2013-7-1	5	Anaxyrus boreas	0	Ribeiroia	0
102	2013-7-1	5	Anaxyrus boreas	0	Echinostoma	2
102	2013-7-1	5	Anaxyrus boreas	0	Cephalogonimus	0
102	2013-7-1	5	Anaxyrus boreas	0	Alaria	0
102	2013-7-1	5	Anaxyrus boreas	0	Ranavirus	0
102	2013-7-1	5	Anaxyrus boreas	0	Batrachochytrium dendrobatidis	0
103	2013-7-1	5	Anaxyrus boreas	0	Ribeiroia	1
103	2013-7-1	5	Anaxyrus boreas	0	Echinostoma	104
103	2013-7-1	5	Anaxyrus boreas	0	Cephalogonimus	0
103	2013-7-1	5	Anaxyrus boreas	0	Alaria	8
103	2013-7-1	5	Anaxyrus boreas	0	Ranavirus	0
103	2013-7-1	5	Anaxyrus boreas	0	Batrachochytrium dendrobatidis	0
104	2013-7-1	5	Anaxyrus boreas	0	Ribeiroia	0
104	2013-7-1	5	Anaxyrus boreas	0	Echinostoma	12
104	2013-7-1	5	Anaxyrus boreas	0	Cephalogonimus	0
104	2013-7-1	5	Anaxyrus boreas	0	Alaria	1
104	2013-7-1	5	Anaxyrus boreas	0	Ranavirus	0
104	2013-7-1	5	Anaxyrus boreas	0	Batrachochytrium dendrobatidis	0
105	2013-7-1	5	Pseudacris regilla	0	Ribeiroia	23
105	2013-7-1	5	Pseudacris regilla	0	Echinostoma	48
105	2013-7-1	5	Pseudacris regilla	0	Cephalogonimus	0
105	2013-7-1	5	Pseudacris regilla	0	Alaria	32
105	2013-7-1	5	Pseudacris regilla	0	Ranavirus	0
105	2013-7-1	5	Pseudacris regilla	0	Batrachochytrium dendrobatidis	0
106	2013-7-1	5	Pseudacris regilla	0	Ribeiroia	14
106	2013-7-1	5	Pseudacris regilla	0	Echinostoma	47
106	2013-7-1	5	Pseudacris regilla	0	Cephalogonimus	0
106	2013-7-1	5	Pseudacris regilla	0	Alaria	37
106	2013-7-1	5	Pseudacris regilla	0	Ranavirus	0
106	2013-7-1	5	Pseudacris regilla	0	Batrachochytrium dendrobatidis	0
107	2013-7-1	5	Pseudacris regilla	0	Ribeiroia	7
107	2013-7-1	5	Pseudacris regilla	0	Echinostoma	11
107	2013-7-1	5	Pseudacris regilla	0	Cephalogonimus	0
107	2013-7-1	5	Pseudacris regilla	0	Alaria	0
107	2013-7-1	5	Pseudacris regilla	0	Ranavirus	0
107	2013-7-1	5	Pseudacris regilla	0	Batrachochytrium dendrobatidis	0
108	2013-7-1	5	Pseudacris regilla	0	Ribeiroia	71
108	2013-7-1	5	Pseudacris regilla	0	Echinostoma	8
108	2013-7-1	5	Pseudacris regilla	0	Cephalogonimus	0
108	2013-7-1	5	Pseudacris regilla	0	Alaria	27
108	2013-7-1	5	Pseudacris regilla	0	Ranavirus	0
108	2013-7-1	5	Pseudacris regilla	0	Batrachochytrium dendrobatidis	0
109	2013-7-1	5	Pseudacris regilla	0	Ribeiroia	7
109	2013-7-1	5	Pseudacris regilla	0	Echinostoma	105
109	2013-7-1	5	Pseudacris regilla	0	Cephalogonimus	0
109	2013-7-1	5	Pseudacris regilla	0	Alaria	0
109	2013-7-1	5	Pseudacris regilla	0	Ranavirus	0
109	2013-7-1	5	Pseudacris regilla	0	Batrachochytrium dendrobatidis	0
110	2013-7-1	5	Pseudacris regilla	0	Ribeiroia	14
110	2013-7-1	5	Pseudacris regilla	0	Echinostoma	138
110	2013-7-1	5	Pseudacris regilla	0	Cephalogonimus	0
110	2013-7-1	5	Pseudacris regilla	0	Alaria	43
110	2013-7-1	5	Pseudacris regilla	0	Ranavirus	0
110	2013-7-1	5	Pseudacris regilla	0	Batrachochytrium dendrobatidis	0
111	2013-7-1	5	Pseudacris regilla	0	Ribeiroia	4
111	2013-7-1	5	Pseudacris regilla	0	Echinostoma	38
111	2013-7-1	5	Pseudacris regilla	0	Cephalogonimus	0
111	2013-7-1	5	Pseudacris regilla	0	Alaria	10
111	2013-7-1	5	Pseudacris regilla	0	Ranavirus	0
111	2013-7-1	5	Pseudacris regilla	0	Batrachochytrium dendrobatidis	0
112	2013-7-1	5	Pseudacris regilla	0	Ribeiroia	39
112	2013-7-1	5	Pseudacris regilla	0	Echinostoma	236
112	2013-7-1	5	Pseudacris regilla	0	Cephalogonimus	0
112	2013-7-1	5	Pseudacris regilla	0	Alaria	53
112	2013-7-1	5	Pseudacris regilla	0	Ranavirus	0
112	2013-7-1	5	Pseudacris regilla	0	Batrachochytrium dendrobatidis	0
113	2013-7-1	5	Pseudacris regilla	0	Ribeiroia	0
113	2013-7-1	5	Pseudacris regilla	0	Echinostoma	18
113	2013-7-1	5	Pseudacris regilla	0	Cephalogonimus	0
113	2013-7-1	5	Pseudacris regilla	0	Alaria	6
113	2013-7-1	5	Pseudacris regilla	0	Ranavirus	0
113	2013-7-1	5	Pseudacris regilla	0	Batrachochytrium dendrobatidis	0
114	2013-7-1	5	Pseudacris regilla	0	Ribeiroia	25
114	2013-7-1	5	Pseudacris regilla	0	Echinostoma	73
114	2013-7-1	5	Pseudacris regilla	0	Cephalogonimus	0
114	2013-7-1	5	Pseudacris regilla	0	Alaria	49
114	2013-7-1	5	Pseudacris regilla	0	Ranavirus	0
114	2013-7-1	5	Pseudacris regilla	0	Batrachochytrium dendrobatidis	0
115	2013-7-1	5	Pseudacris regilla	0	Ribeiroia	30
115	2013-7-1	5	Pseudacris regilla	0	Echinostoma	34
115	2013-7-1	5	Pseudacris regilla	0	Cephalogonimus	0
115	2013-7-1	5	Pseudacris regilla	0	Alaria	12
115	2013-7-1	5	Pseudacris regilla	0	Ranavirus	0
115	2013-7-1	5	Pseudacris regilla	0	Batrachochytrium dendrobatidis	0
116	2013-7-1	5	Pseudacris regilla	0	Ribeiroia	5
116	2013-7-1	5	Pseudacris regilla	0	Echinostoma	11
116	2013-7-1	5	Pseudacris regilla	0	Cephalogonimus	0
116	2013-7-1	5	Pseudacris regilla	0	Alaria	9
116	2013-7-1	5	Pseudacris regilla	0	Ranavirus	0
116	2013-7-1	5	Pseudacris regilla	0	Batrachochytrium dendrobatidis	0
117	2013-7-1	5	Pseudacris regilla	0	Ribeiroia	0
117	2013-7-1	5	Pseudacris regilla	0	Echinostoma	10
117	2013-7-1	5	Pseudacris regilla	0	Cephalogonimus	0
117	2013-7-1	5	Pseudacris regilla	0	Alaria	2
117	2013-7-1	5	Pseudacris regilla	0	Ranavirus	0
117	2013-7-1	5	Pseudacris regilla	0	Batrachochytrium dendrobatidis	0
118	2013-7-1	5	Pseudacris regilla	0	Ribeiroia	0
118	2013-7-1	5	Pseudacris regilla	0	Echinostoma	51
118	2013-7-1	5	Pseudacris regilla	0	Cephalogonimus	0
118	2013-7-1	5	Pseudacris regilla	0	Alaria	0
118	2013-7-1	5	Pseudacris regilla	0	Ranavirus	0
118	2013-7-1	5	Pseudacris regilla	0	Batrachochytrium dendrobatidis	0
119	2013-7-1	5	Lithobates catesbeianus	0	Ribeiroia	5
119	2013-7-1	5	Lithobates catesbeianus	0	Echinostoma	124
119	2013-7-1	5	Lithobates catesbeianus	0	Cephalogonimus	0
119	2013-7-1	5	Lithobates catesbeianus	0	Alaria	0
119	2013-7-1	5	Lithobates catesbeianus	0	Ranavirus	0
119	2013-7-1	5	Lithobates catesbeianus	0	Batrachochytrium dendrobatidis	0
120	2013-7-1	5	Lithobates catesbeianus	0	Ribeiroia	0
120	2013-7-1	5	Lithobates catesbeianus	0	Echinostoma	85
120	2013-7-1	5	Lithobates catesbeianus	0	Cephalogonimus	0
120	2013-7-1	5	Lithobates catesbeianus	0	Alaria	0
120	2013-7-1	5	Lithobates catesbeianus	0	Ranavirus	0
120	2013-7-1	5	Lithobates catesbeianus	0	Batrachochytrium dendrobatidis	0
121	2013-7-1	5	Lithobates catesbeianus	0	Ribeiroia	2
121	2013-7-1	5	Lithobates catesbeianus	0	Echinostoma	132
121	2013-7-1	5	Lithobates catesbeianus	0	Cephalogonimus	0
121	2013-7-1	5	Lithobates catesbeianus	0	Alaria	0
121	2013-7-1	5	Lithobates catesbeianus	0	Ranavirus	0
121	2013-7-1	5	Lithobates catesbeianus	0	Batrachochytrium dendrobatidis	0
122	2013-7-1	5	Lithobates catesbeianus	0	Ribeiroia	2
122	2013-7-1	5	Lithobates catesbeianus	0	Echinostoma	177
122	2013-7-1	5	Lithobates catesbeianus	0	Cephalogonimus	0
122	2013-7-1	5	Lithobates catesbeianus	0	Alaria	0
122	2013-7-1	5	Lithobates catesbeianus	0	Ranavirus	0
122	2013-7-1	5	Lithobates catesbeianus	0	Batrachochytrium dendrobatidis	0
123	2013-7-1	5	Lithobates catesbeianus	0	Ribeiroia	0
123	2013-7-1	5	Lithobates catesbeianus	0	Echinostoma	108
123	2013-7-1	5	Lithobates catesbeianus	0	Cephalogonimus	0
123	2013-7-1	5	Lithobates catesbeianus	0	Alaria	0
123	2013-7-1	5	Lithobates catesbeianus	0	Ranavirus	0
123	2013-7-1	5	Lithobates catesbeianus	0	Batrachochytrium dendrobatidis	0
124	2013-7-1	5	Lithobates catesbeianus	0	Ribeiroia	12
124	2013-7-1	5	Lithobates catesbeianus	0	Echinostoma	97
124	2013-7-1	5	Lithobates catesbeianus	0	Cephalogonimus	0
124	2013-7-1	5	Lithobates catesbeianus	0	Alaria	0
124	2013-7-1	5	Lithobates catesbeianus	0	Ranavirus	0
124	2013-7-1	5	Lithobates catesbeianus	0	Batrachochytrium dendrobatidis	0
125	2013-7-1	5	Lithobates catesbeianus	0	Ribeiroia	0
125	2013-7-1	5	Lithobates catesbeianus	0	Echinostoma	98
125	2013-7-1	5	Lithobates catesbeianus	0	Cephalogonimus	0
125	2013-7-1	5	Lithobates catesbeianus	0	Alaria	3
125	2013-7-1	5	Lithobates catesbeianus	0	Ranavirus	0
125	2013-7-1	5	Lithobates catesbeianus	0	Batrachochytrium dendrobatidis	0
126	2013-7-1	5	Lithobates catesbeianus	0	Ribeiroia	0
126	2013-7-1	5	Lithobates catesbeianus	0	Echinostoma	447
126	2013-7-1	5	Lithobates catesbeianus	0	Cephalogonimus	0
126	2013-7-1	5	Lithobates catesbeianus	0	Alaria	0
126	2013-7-1	5	Lithobates catesbeianus	0	Ranavirus	0
126	2013-7-1	5	Lithobates catesbeianus	0	Batrachochytrium dendrobatidis	0
127	2013-7-1	5	Lithobates catesbeianus	0	Ribeiroia	0
127	2013-7-1	5	Lithobates catesbeianus	0	Echinostoma	103
127	2013-7-1	5	Lithobates catesbeianus	0	Cephalogonimus	0
127	2013-7-1	5	Lithobates catesbeianus	0	Alaria	0
127	2013-7-1	5	Lithobates catesbeianus	0	Ranavirus	0
127	2013-7-1	5	Lithobates catesbeianus	0	Batrachochytrium dendrobatidis	0
128	2013-7-1	5	Lithobates catesbeianus	0	Ribeiroia	0
128	2013-7-1	5	Lithobates catesbeianus	0	Echinostoma	143
128	2013-7-1	5	Lithobates catesbeianus	0	Cephalogonimus	0
128	2013-7-1	5	Lithobates catesbeianus	0	Alaria	0
128	2013-7-1	5	Lithobates catesbeianus	0	Ranavirus	0
128	2013-7-1	5	Lithobates catesbeianus	0	Batrachochytrium dendrobatidis	0
129	2013-7-1	5	Taricha torosa	1	Ribeiroia	18
129	2013-7-1	5	Taricha torosa	1	Echinostoma	0
129	2013-7-1	5	Taricha torosa	1	Cephalogonimus	0
129	2013-7-1	5	Taricha torosa	1	Alaria	0
129	2013-7-1	5	Taricha torosa	1	Ranavirus	0.1081748745
129	2013-7-1	5	Taricha torosa	1	Batrachochytrium dendrobatidis	0
130	2013-7-1	5	Taricha torosa	1	Ribeiroia	0
130	2013-7-1	5	Taricha torosa	1	Echinostoma	1
130	2013-7-1	5	Taricha torosa	1	Cephalogonimus	0
130	2013-7-1	5	Taricha torosa	1	Alaria	0
130	2013-7-1	5	Taricha torosa	1	Ranavirus	10.7509847074
130	2013-7-1	5	Taricha torosa	1	Batrachochytrium dendrobatidis	0
131	2013-7-1	5	Taricha torosa	1	Ribeiroia	94
131	2013-7-1	5	Taricha torosa	1	Echinostoma	0
131	2013-7-1	5	Taricha torosa	1	Cephalogonimus	0
131	2013-7-1	5	Taricha torosa	1	Alaria	0
131	2013-7-1	5	Taricha torosa	1	Ranavirus	5.8620793301
131	2013-7-1	5	Taricha torosa	1	Batrachochytrium dendrobatidis	0
132	2013-7-1	5	Taricha torosa	1	Ribeiroia	21
132	2013-7-1	5	Taricha torosa	1	Echinostoma	0
132	2013-7-1	5	Taricha torosa	1	Cephalogonimus	0
132	2013-7-1	5	Taricha torosa	1	Alaria	0
132	2013-7-1	5	Taricha torosa	1	Ranavirus	0.1511656013
132	2013-7-1	5	Taricha torosa	1	Batrachochytrium dendrobatidis	0
133	2013-7-1	5	Taricha torosa	1	Ribeiroia	3
133	2013-7-1	5	Taricha torosa	1	Echinostoma	2
133	2013-7-1	5	Taricha torosa	1	Cephalogonimus	0
133	2013-7-1	5	Taricha torosa	1	Alaria	0
133	2013-7-1	5	Taricha torosa	1	Ranavirus	0.0313054553
133	2013-7-1	5	Taricha torosa	1	Batrachochytrium dendrobatidis	0
134	2013-7-1	5	Taricha torosa	1	Ribeiroia	8
134	2013-7-1	5	Taricha torosa	1	Echinostoma	0
134	2013-7-1	5	Taricha torosa	1	Cephalogonimus	0
134	2013-7-1	5	Taricha torosa	1	Alaria	0
134	2013-7-1	5	Taricha torosa	1	Ranavirus	2.1246150429
134	2013-7-1	5	Taricha torosa	1	Batrachochytrium dendrobatidis	0
135	2013-7-1	5	Taricha torosa	1	Ribeiroia	9
135	2013-7-1	5	Taricha torosa	1	Echinostoma	0
135	2013-7-1	5	Taricha torosa	1	Cephalogonimus	0
135	2013-7-1	5	Taricha torosa	1	Alaria	0
135	2013-7-1	5	Taricha torosa	1	Ranavirus	0.3664664724
135	2013-7-1	5	Taricha torosa	1	Batrachochytrium dendrobatidis	0
136	2013-7-1	5	Taricha torosa	1	Ribeiroia	14
136	2013-7-1	5	Taricha torosa	1	Echinostoma	0
136	2013-7-1	5	Taricha torosa	1	Cephalogonimus	2
136	2013-7-1	5	Taricha torosa	1	Alaria	0
136	2013-7-1	5	Taricha torosa	1	Ranavirus	0.1201766307
136	2013-7-1	5	Taricha torosa	1	Batrachochytrium dendrobatidis	0
137	2013-7-1	5	Taricha torosa	1	Ribeiroia	24
137	2013-7-1	5	Taricha torosa	1	Echinostoma	0
137	2013-7-1	5	Taricha torosa	1	Cephalogonimus	0
137	2013-7-1	5	Taricha torosa	1	Alaria	0
137	2013-7-1	5	Taricha torosa	1	Ranavirus	0.4299244012
137	2013-7-1	5	Taricha torosa	1	Batrachochytrium dendrobatidis	0
138	2013-7-1	5	Taricha torosa	1	Ribeiroia	12
138	2013-7-1	5	Taricha torosa	1	Echinostoma	0
138	2013-7-1	5	Taricha torosa	1	Cephalogonimus	0
138	2013-7-1	5	Taricha torosa	1	Alaria	0
138	2013-7-1	5	Taricha torosa	1	Ranavirus	0.5273506266
138	2013-7-1	5	Taricha torosa	1	Batrachochytrium dendrobatidis	0
139	2013-7-1	5	Taricha torosa	1	Ribeiroia	14
139	2013-7-1	5	Taricha torosa	1	Echinostoma	2
139	2013-7-1	5	Taricha torosa	1	Cephalogonimus	0
139	2013-7-1	5	Taricha torosa	1	Alaria	0
139	2013-7-1	5	Taricha torosa	1	Ranavirus	0.8638136514
139	2013-7-1	5	Taricha torosa	1	Batrachochytrium dendrobatidis	0
140	2013-7-1	5	Taricha torosa	1	Ribeiroia	6
140	2013-7-1	5	Taricha torosa	1	Echinostoma	0
140	2013-7-1	5	Taricha torosa	1	Cephalogonimus	0
140	2013-7-1	5	Taricha torosa	1	Alaria	0
140	2013-7-1	5	Taricha torosa	1	Ranavirus	0.3078167456
140	2013-7-1	5	Taricha torosa	1	Batrachochytrium dendrobatidis	0
141	2013-7-1	5	Taricha torosa	1	Ribeiroia	6
141	2013-7-1	5	Taricha torosa	1	Echinostoma	0
141	2013-7-1	5	Taricha torosa	1	Cephalogonimus	0
141	2013-7-1	5	Taricha torosa	1	Alaria	0
141	2013-7-1	5	Taricha torosa	1	Ranavirus	9.8203040222
141	2013-7-1	5	Taricha torosa	1	Batrachochytrium dendrobatidis	0
142	2013-7-1	5	Taricha torosa	1	Ribeiroia	36
142	2013-7-1	5	Taricha torosa	1	Echinostoma	0
142	2013-7-1	5	Taricha torosa	1	Cephalogonimus	0
142	2013-7-1	5	Taricha torosa	1	Alaria	0
142	2013-7-1	5	Taricha torosa	1	Ranavirus	5.9001147877
142	2013-7-1	5	Taricha torosa	1	Batrachochytrium dendrobatidis	0
143	2013-7-8	6	Lithobates catesbeianus	0	Ribeiroia	0
143	2013-7-8	6	Lithobates catesbeianus	0	Echinostoma	0
143	2013-7-8	6	Lithobates catesbeianus	0	Cephalogonimus	0
143	2013-7-8	6	Lithobates catesbeianus	0	Alaria	0
143	2013-7-8	6	Lithobates catesbeianus	0	Ranavirus	1.5139649875
143	2013-7-8	6	Lithobates catesbeianus	0	Batrachochytrium dendrobatidis	0
144	2013-7-10	7	Pseudacris regilla	0	Ribeiroia	0
144	2013-7-10	7	Pseudacris regilla	0	Echinostoma	0
144	2013-7-10	7	Pseudacris regilla	0	Cephalogonimus	0
144	2013-7-10	7	Pseudacris regilla	0	Alaria	0
144	2013-7-10	7	Pseudacris regilla	0	Ranavirus	0
144	2013-7-10	7	Pseudacris regilla	0	Batrachochytrium dendrobatidis	100.7482735316
145	2013-7-10	7	Pseudacris regilla	0	Ribeiroia	3
145	2013-7-10	7	Pseudacris regilla	0	Echinostoma	146
145	2013-7-10	7	Pseudacris regilla	0	Cephalogonimus	0
145	2013-7-10	7	Pseudacris regilla	0	Alaria	0
145	2013-7-10	7	Pseudacris regilla	0	Ranavirus	0
145	2013-7-10	7	Pseudacris regilla	0	Batrachochytrium dendrobatidis	0
146	2013-7-10	7	Pseudacris regilla	0	Ribeiroia	0
146	2013-7-10	7	Pseudacris regilla	0	Echinostoma	0
146	2013-7-10	7	Pseudacris regilla	0	Cephalogonimus	0
146	2013-7-10	7	Pseudacris regilla	0	Alaria	0
146	2013-7-10	7	Pseudacris regilla	0	Ranavirus	0
146	2013-7-10	7	Pseudacris regilla	0	Batrachochytrium dendrobatidis	114.0170844396
147	2013-7-10	7	Pseudacris regilla	0	Ribeiroia	0
147	2013-7-10	7	Pseudacris regilla	0	Echinostoma	0
147	2013-7-10	7	Pseudacris regilla	0	Cephalogonimus	0
147	2013-7-10	7	Pseudacris regilla	0	Alaria	0
147	2013-7-10	7	Pseudacris regilla	0	Ranavirus	0
147	2013-7-10	7	Pseudacris regilla	0	Batrachochytrium dendrobatidis	2.7971757203
148	2013-7-10	7	Pseudacris regilla	0	Ribeiroia	0
148	2013-7-10	7	Pseudacris regilla	0	Echinostoma	3
148	2013-7-10	7	Pseudacris regilla	0	Cephalogonimus	0
148	2013-7-10	7	Pseudacris regilla	0	Alaria	0
148	2013-7-10	7	Pseudacris regilla	0	Ranavirus	0
148	2013-7-10	7	Pseudacris regilla	0	Batrachochytrium dendrobatidis	9.0059153487
149	2013-7-10	7	Pseudacris regilla	0	Ribeiroia	0
149	2013-7-10	7	Pseudacris regilla	0	Echinostoma	0
149	2013-7-10	7	Pseudacris regilla	0	Cephalogonimus	0
149	2013-7-10	7	Pseudacris regilla	0	Alaria	0
149	2013-7-10	7	Pseudacris regilla	0	Ranavirus	0
149	2013-7-10	7	Pseudacris regilla	0	Batrachochytrium dendrobatidis	76.8674381574
150	2013-7-10	7	Pseudacris regilla	0	Ribeiroia	0
150	2013-7-10	7	Pseudacris regilla	0	Echinostoma	1
150	2013-7-10	7	Pseudacris regilla	0	Cephalogonimus	0
150	2013-7-10	7	Pseudacris regilla	0	Alaria	0
150	2013-7-10	7	Pseudacris regilla	0	Ranavirus	0
150	2013-7-10	7	Pseudacris regilla	0	Batrachochytrium dendrobatidis	3.4789283772
151	2013-7-10	7	Pseudacris regilla	0	Ribeiroia	0
151	2013-7-10	7	Pseudacris regilla	0	Echinostoma	1
151	2013-7-10	7	Pseudacris regilla	0	Cephalogonimus	0
151	2013-7-10	7	Pseudacris regilla	0	Alaria	0
151	2013-7-10	7	Pseudacris regilla	0	Ranavirus	0
151	2013-7-10	7	Pseudacris regilla	0	Batrachochytrium dendrobatidis	0
152	2013-7-10	7	Pseudacris regilla	0	Ribeiroia	0
152	2013-7-10	7	Pseudacris regilla	0	Echinostoma	0
152	2013-7-10	7	Pseudacris regilla	0	Cephalogonimus	0
152	2013-7-10	7	Pseudacris regilla	0	Alaria	0
152	2013-7-10	7	Pseudacris regilla	0	Ranavirus	0
152	2013-7-10	7	Pseudacris regilla	0	Batrachochytrium dendrobatidis	224.2693456014
153	2013-7-10	7	Pseudacris regilla	0	Ribeiroia	0
153	2013-7-10	7	Pseudacris regilla	0	Echinostoma	0
153	2013-7-10	7	Pseudacris regilla	0	Cephalogonimus	0
153	2013-7-10	7	Pseudacris regilla	0	Alaria	0
153	2013-7-10	7	Pseudacris regilla	0	Ranavirus	0
153	2013-7-10	7	Pseudacris regilla	0	Batrachochytrium dendrobatidis	1429.9261856079
154	2013-7-10	7	Pseudacris regilla	0	Ribeiroia	0
154	2013-7-10	7	Pseudacris regilla	0	Echinostoma	1
154	2013-7-10	7	Pseudacris regilla	0	Cephalogonimus	0
154	2013-7-10	7	Pseudacris regilla	0	Alaria	0
154	2013-7-10	7	Pseudacris regilla	0	Ranavirus	0
154	2013-7-10	7	Pseudacris regilla	0	Batrachochytrium dendrobatidis	0
155	2013-6-26	8	Pseudacris regilla	0	Ribeiroia	0
155	2013-6-26	8	Pseudacris regilla	0	Echinostoma	181
155	2013-6-26	8	Pseudacris regilla	0	Cephalogonimus	0
155	2013-6-26	8	Pseudacris regilla	0	Alaria	0
155	2013-6-26	8	Pseudacris regilla	0	Ranavirus	1.7363861655
155	2013-6-26	8	Pseudacris regilla	0	Batrachochytrium dendrobatidis	0
156	2013-6-26	8	Taricha granulosa	0	Ribeiroia	0
156	2013-6-26	8	Taricha granulosa	0	Echinostoma	0
156	2013-6-26	8	Taricha granulosa	0	Cephalogonimus	0
156	2013-6-26	8	Taricha granulosa	0	Alaria	0
156	2013-6-26	8	Taricha granulosa	0	Ranavirus	0.5606897373
156	2013-6-26	8	Taricha granulosa	0	Batrachochytrium dendrobatidis	0
157	2013-6-26	8	Taricha granulosa	1	Ribeiroia	0
157	2013-6-26	8	Taricha granulosa	1	Echinostoma	0
157	2013-6-26	8	Taricha granulosa	1	Cephalogonimus	0
157	2013-6-26	8	Taricha granulosa	1	Alaria	0
157	2013-6-26	8	Taricha granulosa	1	Ranavirus	0.0597767842
157	2013-6-26	8	Taricha granulosa	1	Batrachochytrium dendrobatidis	0
158	2013-7-10	8	Pseudacris regilla	0	Ribeiroia	0
158	2013-7-10	8	Pseudacris regilla	0	Echinostoma	11
158	2013-7-10	8	Pseudacris regilla	0	Cephalogonimus	0
158	2013-7-10	8	Pseudacris regilla	0	Alaria	0
158	2013-7-10	8	Pseudacris regilla	0	Ranavirus	0
158	2013-7-10	8	Pseudacris regilla	0	Batrachochytrium dendrobatidis	0
159	2013-7-10	8	Pseudacris regilla	0	Ribeiroia	0
159	2013-7-10	8	Pseudacris regilla	0	Echinostoma	18
159	2013-7-10	8	Pseudacris regilla	0	Cephalogonimus	0
159	2013-7-10	8	Pseudacris regilla	0	Alaria	0
159	2013-7-10	8	Pseudacris regilla	0	Ranavirus	0
159	2013-7-10	8	Pseudacris regilla	0	Batrachochytrium dendrobatidis	0
160	2013-7-10	8	Pseudacris regilla	0	Ribeiroia	0
160	2013-7-10	8	Pseudacris regilla	0	Echinostoma	348
160	2013-7-10	8	Pseudacris regilla	0	Cephalogonimus	0
160	2013-7-10	8	Pseudacris regilla	0	Alaria	0
160	2013-7-10	8	Pseudacris regilla	0	Ranavirus	0
160	2013-7-10	8	Pseudacris regilla	0	Batrachochytrium dendrobatidis	0
161	2013-7-10	8	Pseudacris regilla	0	Ribeiroia	0
161	2013-7-10	8	Pseudacris regilla	0	Echinostoma	161
161	2013-7-10	8	Pseudacris regilla	0	Cephalogonimus	0
161	2013-7-10	8	Pseudacris regilla	0	Alaria	0
161	2013-7-10	8	Pseudacris regilla	0	Ranavirus	0
161	2013-7-10	8	Pseudacris regilla	0	Batrachochytrium dendrobatidis	0
162	2013-7-10	8	Pseudacris regilla	0	Ribeiroia	0
162	2013-7-10	8	Pseudacris regilla	0	Echinostoma	25
162	2013-7-10	8	Pseudacris regilla	0	Cephalogonimus	0
162	2013-7-10	8	Pseudacris regilla	0	Alaria	0
162	2013-7-10	8	Pseudacris regilla	0	Ranavirus	0
162	2013-7-10	8	Pseudacris regilla	0	Batrachochytrium dendrobatidis	0
163	2013-7-10	8	Pseudacris regilla	0	Ribeiroia	0
163	2013-7-10	8	Pseudacris regilla	0	Echinostoma	20
163	2013-7-10	8	Pseudacris regilla	0	Cephalogonimus	0
163	2013-7-10	8	Pseudacris regilla	0	Alaria	0
163	2013-7-10	8	Pseudacris regilla	0	Ranavirus	0
163	2013-7-10	8	Pseudacris regilla	0	Batrachochytrium dendrobatidis	0
164	2013-7-10	8	Pseudacris regilla	0	Ribeiroia	1
164	2013-7-10	8	Pseudacris regilla	0	Echinostoma	37
164	2013-7-10	8	Pseudacris regilla	0	Cephalogonimus	0
164	2013-7-10	8	Pseudacris regilla	0	Alaria	0
164	2013-7-10	8	Pseudacris regilla	0	Ranavirus	0
164	2013-7-10	8	Pseudacris regilla	0	Batrachochytrium dendrobatidis	0
165	2013-7-10	8	Pseudacris regilla	0	Ribeiroia	0
165	2013-7-10	8	Pseudacris regilla	0	Echinostoma	49
165	2013-7-10	8	Pseudacris regilla	0	Cephalogonimus	0
165	2013-7-10	8	Pseudacris regilla	0	Alaria	0
165	2013-7-10	8	Pseudacris regilla	0	Ranavirus	0
165	2013-7-10	8	Pseudacris regilla	0	Batrachochytrium dendrobatidis	0.3699050844
166	2013-7-10	8	Pseudacris regilla	0	Ribeiroia	0
166	2013-7-10	8	Pseudacris regilla	0	Echinostoma	9
166	2013-7-10	8	Pseudacris regilla	0	Cephalogonimus	0
166	2013-7-10	8	Pseudacris regilla	0	Alaria	0
166	2013-7-10	8	Pseudacris regilla	0	Ranavirus	0
166	2013-7-10	8	Pseudacris regilla	0	Batrachochytrium dendrobatidis	0
167	2013-7-31	9	Pseudacris regilla	0	Ribeiroia	0
167	2013-7-31	9	Pseudacris regilla	0	Echinostoma	17
167	2013-7-31	9	Pseudacris regilla	0	Cephalogonimus	0
167	2013-7-31	9	Pseudacris regilla	0	Alaria	0
167	2013-7-31	9	Pseudacris regilla	0	Ranavirus	0
167	2013-7-31	9	Pseudacris regilla	0	Batrachochytrium dendrobatidis	0
168	2013-7-31	9	Pseudacris regilla	0	Ribeiroia	0
168	2013-7-31	9	Pseudacris regilla	0	Echinostoma	10
168	2013-7-31	9	Pseudacris regilla	0	Cephalogonimus	0
168	2013-7-31	9	Pseudacris regilla	0	Alaria	0
168	2013-7-31	9	Pseudacris regilla	0	Ranavirus	0
168	2013-7-31	9	Pseudacris regilla	0	Batrachochytrium dendrobatidis	0
169	2013-7-31	9	Pseudacris regilla	0	Ribeiroia	1
169	2013-7-31	9	Pseudacris regilla	0	Echinostoma	1
169	2013-7-31	9	Pseudacris regilla	0	Cephalogonimus	0
169	2013-7-31	9	Pseudacris regilla	0	Alaria	0
169	2013-7-31	9	Pseudacris regilla	0	Ranavirus	0
169	2013-7-31	9	Pseudacris regilla	0	Batrachochytrium dendrobatidis	0
170	2013-7-31	9	Pseudacris regilla	0	Ribeiroia	0
170	2013-7-31	9	Pseudacris regilla	0	Echinostoma	14
170	2013-7-31	9	Pseudacris regilla	0	Cephalogonimus	0
170	2013-7-31	9	Pseudacris regilla	0	Alaria	0
170	2013-7-31	9	Pseudacris regilla	0	Ranavirus	0
170	2013-7-31	9	Pseudacris regilla	0	Batrachochytrium dendrobatidis	0
171	2013-7-31	9	Pseudacris regilla	0	Ribeiroia	0
171	2013-7-31	9	Pseudacris regilla	0	Echinostoma	24
171	2013-7-31	9	Pseudacris regilla	0	Cephalogonimus	0
171	2013-7-31	9	Pseudacris regilla	0	Alaria	0
171	2013-7-31	9	Pseudacris regilla	0	Ranavirus	0
171	2013-7-31	9	Pseudacris regilla	0	Batrachochytrium dendrobatidis	0
172	2013-7-31	9	Pseudacris regilla	0	Ribeiroia	0
172	2013-7-31	9	Pseudacris regilla	0	Echinostoma	51
172	2013-7-31	9	Pseudacris regilla	0	Cephalogonimus	0
172	2013-7-31	9	Pseudacris regilla	0	Alaria	0
172	2013-7-31	9	Pseudacris regilla	0	Ranavirus	0
172	2013-7-31	9	Pseudacris regilla	0	Batrachochytrium dendrobatidis	0
173	2013-7-31	9	Pseudacris regilla	0	Ribeiroia	0
173	2013-7-31	9	Pseudacris regilla	0	Echinostoma	4
173	2013-7-31	9	Pseudacris regilla	0	Cephalogonimus	0
173	2013-7-31	9	Pseudacris regilla	0	Alaria	0
173	2013-7-31	9	Pseudacris regilla	0	Ranavirus	0
173	2013-7-31	9	Pseudacris regilla	0	Batrachochytrium dendrobatidis	0
174	2013-7-31	9	Pseudacris regilla	1	Ribeiroia	0
174	2013-7-31	9	Pseudacris regilla	1	Echinostoma	8
174	2013-7-31	9	Pseudacris regilla	1	Cephalogonimus	0
174	2013-7-31	9	Pseudacris regilla	1	Alaria	0
174	2013-7-31	9	Pseudacris regilla	1	Ranavirus	0
174	2013-7-31	9	Pseudacris regilla	1	Batrachochytrium dendrobatidis	0
175	2013-7-31	9	Pseudacris regilla	0	Ribeiroia	1
175	2013-7-31	9	Pseudacris regilla	0	Echinostoma	1
175	2013-7-31	9	Pseudacris regilla	0	Cephalogonimus	0
175	2013-7-31	9	Pseudacris regilla	0	Alaria	0
175	2013-7-31	9	Pseudacris regilla	0	Ranavirus	0
175	2013-7-31	9	Pseudacris regilla	0	Batrachochytrium dendrobatidis	0
176	2013-7-31	9	Pseudacris regilla	0	Ribeiroia	0
176	2013-7-31	9	Pseudacris regilla	0	Echinostoma	10
176	2013-7-31	9	Pseudacris regilla	0	Cephalogonimus	0
176	2013-7-31	9	Pseudacris regilla	0	Alaria	0
176	2013-7-31	9	Pseudacris regilla	0	Ranavirus	0
176	2013-7-31	9	Pseudacris regilla	0	Batrachochytrium dendrobatidis	0
177	2013-7-31	9	Taricha granulosa	1	Ribeiroia	0
177	2013-7-31	9	Taricha granulosa	1	Echinostoma	0
177	2013-7-31	9	Taricha granulosa	1	Cephalogonimus	0
177	2013-7-31	9	Taricha granulosa	1	Alaria	0
177	2013-7-31	9	Taricha granulosa	1	Ranavirus	0
177	2013-7-31	9	Taricha granulosa	1	Batrachochytrium dendrobatidis	0
178	2013-7-31	9	Taricha granulosa	1	Ribeiroia	1
178	2013-7-31	9	Taricha granulosa	1	Echinostoma	0
178	2013-7-31	9	Taricha granulosa	1	Cephalogonimus	0
178	2013-7-31	9	Taricha granulosa	1	Alaria	0
178	2013-7-31	9	Taricha granulosa	1	Ranavirus	0
178	2013-7-31	9	Taricha granulosa	1	Batrachochytrium dendrobatidis	0
179	2013-7-31	9	Taricha granulosa	1	Ribeiroia	0
179	2013-7-31	9	Taricha granulosa	1	Echinostoma	0
179	2013-7-31	9	Taricha granulosa	1	Cephalogonimus	0
179	2013-7-31	9	Taricha granulosa	1	Alaria	0
179	2013-7-31	9	Taricha granulosa	1	Ranavirus	0
179	2013-7-31	9	Taricha granulosa	1	Batrachochytrium dendrobatidis	0
180	2013-7-31	9	Taricha granulosa	1	Ribeiroia	0
180	2013-7-31	9	Taricha granulosa	1	Echinostoma	0
180	2013-7-31	9	Taricha granulosa	1	Cephalogonimus	0
180	2013-7-31	9	Taricha granulosa	1	Alaria	0
180	2013-7-31	9	Taricha granulosa	1	Ranavirus	0
180	2013-7-31	9	Taricha granulosa	1	Batrachochytrium dendrobatidis	0
181	2013-7-31	9	Taricha granulosa	1	Ribeiroia	0
181	2013-7-31	9	Taricha granulosa	1	Echinostoma	0
181	2013-7-31	9	Taricha granulosa	1	Cephalogonimus	0
181	2013-7-31	9	Taricha granulosa	1	Alaria	0
181	2013-7-31	9	Taricha granulosa	1	Ranavirus	0
181	2013-7-31	9	Taricha granulosa	1	Batrachochytrium dendrobatidis	0
182	2013-7-31	9	Taricha granulosa	1	Ribeiroia	0
182	2013-7-31	9	Taricha granulosa	1	Echinostoma	0
182	2013-7-31	9	Taricha granulosa	1	Cephalogonimus	0
182	2013-7-31	9	Taricha granulosa	1	Alaria	0
182	2013-7-31	9	Taricha granulosa	1	Ranavirus	0
182	2013-7-31	9	Taricha granulosa	1	Batrachochytrium dendrobatidis	0
183	2013-7-31	9	Taricha granulosa	1	Ribeiroia	0
183	2013-7-31	9	Taricha granulosa	1	Echinostoma	0
183	2013-7-31	9	Taricha granulosa	1	Cephalogonimus	0
183	2013-7-31	9	Taricha granulosa	1	Alaria	0
183	2013-7-31	9	Taricha granulosa	1	Ranavirus	0
183	2013-7-31	9	Taricha granulosa	1	Batrachochytrium dendrobatidis	0
184	2013-7-31	10	Taricha torosa	1	Ribeiroia	7
184	2013-7-31	10	Taricha torosa	1	Echinostoma	0
184	2013-7-31	10	Taricha torosa	1	Cephalogonimus	0
184	2013-7-31	10	Taricha torosa	1	Alaria	0
184	2013-7-31	10	Taricha torosa	1	Ranavirus	0.00019281726454664
184	2013-7-31	10	Taricha torosa	1	Batrachochytrium dendrobatidis	0
185	2013-7-31	10	Taricha torosa	1	Ribeiroia	0
185	2013-7-31	10	Taricha torosa	1	Echinostoma	0
185	2013-7-31	10	Taricha torosa	1	Cephalogonimus	0
185	2013-7-31	10	Taricha torosa	1	Alaria	0
185	2013-7-31	10	Taricha torosa	1	Ranavirus	3.0935118669
185	2013-7-31	10	Taricha torosa	1	Batrachochytrium dendrobatidis	0
186	2013-7-31	10	Taricha torosa	1	Ribeiroia	0
186	2013-7-31	10	Taricha torosa	1	Echinostoma	0
186	2013-7-31	10	Taricha torosa	1	Cephalogonimus	0
186	2013-7-31	10	Taricha torosa	1	Alaria	0
186	2013-7-31	10	Taricha torosa	1	Ranavirus	0.0986718537
186	2013-7-31	10	Taricha torosa	1	Batrachochytrium dendrobatidis	0
187	2013-7-31	10	Taricha torosa	1	Ribeiroia	0
187	2013-7-31	10	Taricha torosa	1	Echinostoma	0
187	2013-7-31	10	Taricha torosa	1	Cephalogonimus	0
187	2013-7-31	10	Taricha torosa	1	Alaria	0
187	2013-7-31	10	Taricha torosa	1	Ranavirus	0.0008479912
187	2013-7-31	10	Taricha torosa	1	Batrachochytrium dendrobatidis	0
188	2013-7-31	10	Taricha torosa	1	Ribeiroia	0
188	2013-7-31	10	Taricha torosa	1	Echinostoma	0
188	2013-7-31	10	Taricha torosa	1	Cephalogonimus	0
188	2013-7-31	10	Taricha torosa	1	Alaria	0
188	2013-7-31	10	Taricha torosa	1	Ranavirus	0.1873792865
188	2013-7-31	10	Taricha torosa	1	Batrachochytrium dendrobatidis	0
189	2013-7-31	10	Taricha torosa	1	Ribeiroia	0
189	2013-7-31	10	Taricha torosa	1	Echinostoma	0
189	2013-7-31	10	Taricha torosa	1	Cephalogonimus	0
189	2013-7-31	10	Taricha torosa	1	Alaria	0
189	2013-7-31	10	Taricha torosa	1	Ranavirus	0.000120090904386243
189	2013-7-31	10	Taricha torosa	1	Batrachochytrium dendrobatidis	0
190	2013-7-31	10	Taricha torosa	1	Ribeiroia	0
190	2013-7-31	10	Taricha torosa	1	Echinostoma	0
190	2013-7-31	10	Taricha torosa	1	Cephalogonimus	0
190	2013-7-31	10	Taricha torosa	1	Alaria	0
190	2013-7-31	10	Taricha torosa	1	Ranavirus	0.2326149756
190	2013-7-31	10	Taricha torosa	1	Batrachochytrium dendrobatidis	0
191	2013-7-31	10	Taricha torosa	1	Ribeiroia	0
191	2013-7-31	10	Taricha torosa	1	Echinostoma	0
191	2013-7-31	10	Taricha torosa	1	Cephalogonimus	0
191	2013-7-31	10	Taricha torosa	1	Alaria	0
191	2013-7-31	10	Taricha torosa	1	Ranavirus	0.0009773141
191	2013-7-31	10	Taricha torosa	1	Batrachochytrium dendrobatidis	0
192	2013-7-31	10	Taricha torosa	1	Ribeiroia	0
192	2013-7-31	10	Taricha torosa	1	Echinostoma	0
192	2013-7-31	10	Taricha torosa	1	Cephalogonimus	0
192	2013-7-31	10	Taricha torosa	1	Alaria	0
192	2013-7-31	10	Taricha torosa	1	Ranavirus	0.0023281895
192	2013-7-31	10	Taricha torosa	1	Batrachochytrium dendrobatidis	0
193	2013-7-31	10	Taricha torosa	1	Ribeiroia	0
193	2013-7-31	10	Taricha torosa	1	Echinostoma	0
193	2013-7-31	10	Taricha torosa	1	Cephalogonimus	0
193	2013-7-31	10	Taricha torosa	1	Alaria	0
193	2013-7-31	10	Taricha torosa	1	Ranavirus	0.0209558748
193	2013-7-31	10	Taricha torosa	1	Batrachochytrium dendrobatidis	0
194	2013-7-13	11	Pseudacris regilla	0	Ribeiroia	11
194	2013-7-13	11	Pseudacris regilla	0	Echinostoma	0
194	2013-7-13	11	Pseudacris regilla	0	Cephalogonimus	0
194	2013-7-13	11	Pseudacris regilla	0	Alaria	0
194	2013-7-13	11	Pseudacris regilla	0	Ranavirus	0.2286268712
194	2013-7-13	11	Pseudacris regilla	0	Batrachochytrium dendrobatidis	0
195	2013-7-13	11	Pseudacris regilla	0	Ribeiroia	8
195	2013-7-13	11	Pseudacris regilla	0	Echinostoma	1
195	2013-7-13	11	Pseudacris regilla	0	Cephalogonimus	0
195	2013-7-13	11	Pseudacris regilla	0	Alaria	0
195	2013-7-13	11	Pseudacris regilla	0	Ranavirus	0.0255610663
195	2013-7-13	11	Pseudacris regilla	0	Batrachochytrium dendrobatidis	896.9546254476
196	2013-7-13	11	Pseudacris regilla	0	Ribeiroia	7
196	2013-7-13	11	Pseudacris regilla	0	Echinostoma	41
196	2013-7-13	11	Pseudacris regilla	0	Cephalogonimus	0
196	2013-7-13	11	Pseudacris regilla	0	Alaria	0
196	2013-7-13	11	Pseudacris regilla	0	Ranavirus	0.0018149838
196	2013-7-13	11	Pseudacris regilla	0	Batrachochytrium dendrobatidis	66.6238649686
197	2013-7-13	11	Pseudacris regilla	0	Ribeiroia	3
197	2013-7-13	11	Pseudacris regilla	0	Echinostoma	16
197	2013-7-13	11	Pseudacris regilla	0	Cephalogonimus	0
197	2013-7-13	11	Pseudacris regilla	0	Alaria	0
197	2013-7-13	11	Pseudacris regilla	0	Ranavirus	0.1094304155
197	2013-7-13	11	Pseudacris regilla	0	Batrachochytrium dendrobatidis	0
198	2013-7-13	11	Pseudacris regilla	0	Ribeiroia	11
198	2013-7-13	11	Pseudacris regilla	0	Echinostoma	19
198	2013-7-13	11	Pseudacris regilla	0	Cephalogonimus	0
198	2013-7-13	11	Pseudacris regilla	0	Alaria	0
198	2013-7-13	11	Pseudacris regilla	0	Ranavirus	0.0458197054
198	2013-7-13	11	Pseudacris regilla	0	Batrachochytrium dendrobatidis	0
199	2013-7-13	11	Pseudacris regilla	0	Ribeiroia	10
199	2013-7-13	11	Pseudacris regilla	0	Echinostoma	12
199	2013-7-13	11	Pseudacris regilla	0	Cephalogonimus	0
199	2013-7-13	11	Pseudacris regilla	0	Alaria	0
199	2013-7-13	11	Pseudacris regilla	0	Ranavirus	0.000186201278910352
199	2013-7-13	11	Pseudacris regilla	0	Batrachochytrium dendrobatidis	1.0422647248
200	2013-7-13	11	Pseudacris regilla	0	Ribeiroia	4
200	2013-7-13	11	Pseudacris regilla	0	Echinostoma	45
200	2013-7-13	11	Pseudacris regilla	0	Cephalogonimus	0
200	2013-7-13	11	Pseudacris regilla	0	Alaria	0
200	2013-7-13	11	Pseudacris regilla	0	Ranavirus	9.8048846497
200	2013-7-13	11	Pseudacris regilla	0	Batrachochytrium dendrobatidis	0
201	2013-7-13	11	Pseudacris regilla	0	Ribeiroia	10
201	2013-7-13	11	Pseudacris regilla	0	Echinostoma	19
201	2013-7-13	11	Pseudacris regilla	0	Cephalogonimus	0
201	2013-7-13	11	Pseudacris regilla	0	Alaria	0
201	2013-7-13	11	Pseudacris regilla	0	Ranavirus	0.0064127504
201	2013-7-13	11	Pseudacris regilla	0	Batrachochytrium dendrobatidis	0
202	2013-7-13	11	Pseudacris regilla	0	Ribeiroia	7
202	2013-7-13	11	Pseudacris regilla	0	Echinostoma	10
202	2013-7-13	11	Pseudacris regilla	0	Cephalogonimus	0
202	2013-7-13	11	Pseudacris regilla	0	Alaria	0
202	2013-7-13	11	Pseudacris regilla	0	Ranavirus	0.009993627
202	2013-7-13	11	Pseudacris regilla	0	Batrachochytrium dendrobatidis	0
203	2013-7-13	11	Taricha torosa	1	Ribeiroia	3
203	2013-7-13	11	Taricha torosa	1	Echinostoma	0
203	2013-7-13	11	Taricha torosa	1	Cephalogonimus	0
203	2013-7-13	11	Taricha torosa	1	Alaria	0
203	2013-7-13	11	Taricha torosa	1	Ranavirus	1.068123819
203	2013-7-13	11	Taricha torosa	1	Batrachochytrium dendrobatidis	8.3033495148
204	2013-7-13	11	Taricha torosa	0	Ribeiroia	14
204	2013-7-13	11	Taricha torosa	0	Echinostoma	0
204	2013-7-13	11	Taricha torosa	0	Cephalogonimus	0
204	2013-7-13	11	Taricha torosa	0	Alaria	0
204	2013-7-13	11	Taricha torosa	0	Ranavirus	1.172942421
204	2013-7-13	11	Taricha torosa	0	Batrachochytrium dendrobatidis	0
205	2013-7-13	11	Taricha torosa	1	Ribeiroia	3
205	2013-7-13	11	Taricha torosa	1	Echinostoma	0
205	2013-7-13	11	Taricha torosa	1	Cephalogonimus	0
205	2013-7-13	11	Taricha torosa	1	Alaria	0
205	2013-7-13	11	Taricha torosa	1	Ranavirus	33.5752499544
205	2013-7-13	11	Taricha torosa	1	Batrachochytrium dendrobatidis	0
206	2013-7-15	12	Pseudacris regilla	0	Ribeiroia	5
206	2013-7-15	12	Pseudacris regilla	0	Echinostoma	11
206	2013-7-15	12	Pseudacris regilla	0	Cephalogonimus	0
206	2013-7-15	12	Pseudacris regilla	0	Alaria	0
206	2013-7-15	12	Pseudacris regilla	0	Ranavirus	0.016131409
206	2013-7-15	12	Pseudacris regilla	0	Batrachochytrium dendrobatidis	48.4945789973
207	2013-7-15	12	Pseudacris regilla	0	Ribeiroia	4
207	2013-7-15	12	Pseudacris regilla	0	Echinostoma	58
207	2013-7-15	12	Pseudacris regilla	0	Cephalogonimus	0
207	2013-7-15	12	Pseudacris regilla	0	Alaria	0
207	2013-7-15	12	Pseudacris regilla	0	Ranavirus	0.0065564814
207	2013-7-15	12	Pseudacris regilla	0	Batrachochytrium dendrobatidis	9.3897667527
208	2013-7-15	12	Pseudacris regilla	0	Ribeiroia	10
208	2013-7-15	12	Pseudacris regilla	0	Echinostoma	92
208	2013-7-15	12	Pseudacris regilla	0	Cephalogonimus	0
208	2013-7-15	12	Pseudacris regilla	0	Alaria	0
208	2013-7-15	12	Pseudacris regilla	0	Ranavirus	0.0076350659
208	2013-7-15	12	Pseudacris regilla	0	Batrachochytrium dendrobatidis	8.6306174348
209	2013-7-15	12	Pseudacris regilla	0	Ribeiroia	0
209	2013-7-15	12	Pseudacris regilla	0	Echinostoma	5
209	2013-7-15	12	Pseudacris regilla	0	Cephalogonimus	0
209	2013-7-15	12	Pseudacris regilla	0	Alaria	0
209	2013-7-15	12	Pseudacris regilla	0	Ranavirus	0.0252911841
209	2013-7-15	12	Pseudacris regilla	0	Batrachochytrium dendrobatidis	62.3318084081
210	2013-7-15	12	Pseudacris regilla	0	Ribeiroia	25
210	2013-7-15	12	Pseudacris regilla	0	Echinostoma	0
210	2013-7-15	12	Pseudacris regilla	0	Cephalogonimus	0
210	2013-7-15	12	Pseudacris regilla	0	Alaria	0
210	2013-7-15	12	Pseudacris regilla	0	Ranavirus	0.1170948779
210	2013-7-15	12	Pseudacris regilla	0	Batrachochytrium dendrobatidis	20.2456678947
211	2013-7-15	12	Pseudacris regilla	0	Ribeiroia	11
211	2013-7-15	12	Pseudacris regilla	0	Echinostoma	0
211	2013-7-15	12	Pseudacris regilla	0	Cephalogonimus	0
211	2013-7-15	12	Pseudacris regilla	0	Alaria	0
211	2013-7-15	12	Pseudacris regilla	0	Ranavirus	0.1808005122
211	2013-7-15	12	Pseudacris regilla	0	Batrachochytrium dendrobatidis	204.0552616119
212	2013-7-15	12	Pseudacris regilla	0	Ribeiroia	11
212	2013-7-15	12	Pseudacris regilla	0	Echinostoma	1
212	2013-7-15	12	Pseudacris regilla	0	Cephalogonimus	0
212	2013-7-15	12	Pseudacris regilla	0	Alaria	0
212	2013-7-15	12	Pseudacris regilla	0	Ranavirus	0.4954851734
212	2013-7-15	12	Pseudacris regilla	0	Batrachochytrium dendrobatidis	449.2299016317
213	2013-7-15	12	Pseudacris regilla	0	Ribeiroia	23
213	2013-7-15	12	Pseudacris regilla	0	Echinostoma	5
213	2013-7-15	12	Pseudacris regilla	0	Cephalogonimus	0
213	2013-7-15	12	Pseudacris regilla	0	Alaria	0
213	2013-7-15	12	Pseudacris regilla	0	Ranavirus	14.0969563378
213	2013-7-15	12	Pseudacris regilla	0	Batrachochytrium dendrobatidis	75.3678123156
214	2013-7-15	12	Pseudacris regilla	0	Ribeiroia	7
214	2013-7-15	12	Pseudacris regilla	0	Echinostoma	30
214	2013-7-15	12	Pseudacris regilla	0	Cephalogonimus	0
214	2013-7-15	12	Pseudacris regilla	0	Alaria	0
214	2013-7-15	12	Pseudacris regilla	0	Ranavirus	0.0051610671
214	2013-7-15	12	Pseudacris regilla	0	Batrachochytrium dendrobatidis	72.7609403928
215	2013-7-15	12	Pseudacris regilla	0	Ribeiroia	5
215	2013-7-15	12	Pseudacris regilla	0	Echinostoma	9
215	2013-7-15	12	Pseudacris regilla	0	Cephalogonimus	0
215	2013-7-15	12	Pseudacris regilla	0	Alaria	0
215	2013-7-15	12	Pseudacris regilla	0	Ranavirus	0.083093227
215	2013-7-15	12	Pseudacris regilla	0	Batrachochytrium dendrobatidis	147.6135206223
216	2013-7-15	12	Taricha granulosa	1	Ribeiroia	6
216	2013-7-15	12	Taricha granulosa	1	Echinostoma	0
216	2013-7-15	12	Taricha granulosa	1	Cephalogonimus	0
216	2013-7-15	12	Taricha granulosa	1	Alaria	0
216	2013-7-15	12	Taricha granulosa	1	Ranavirus	0.162768634
216	2013-7-15	12	Taricha granulosa	1	Batrachochytrium dendrobatidis	0
217	2013-7-15	12	Taricha granulosa	0	Ribeiroia	3
217	2013-7-15	12	Taricha granulosa	0	Echinostoma	0
217	2013-7-15	12	Taricha granulosa	0	Cephalogonimus	0
217	2013-7-15	12	Taricha granulosa	0	Alaria	0
217	2013-7-15	12	Taricha granulosa	0	Ranavirus	0.0234623585
217	2013-7-15	12	Taricha granulosa	0	Batrachochytrium dendrobatidis	0
218	2013-7-15	12	Taricha granulosa	1	Ribeiroia	0
218	2013-7-15	12	Taricha granulosa	1	Echinostoma	0
218	2013-7-15	12	Taricha granulosa	1	Cephalogonimus	0
218	2013-7-15	12	Taricha granulosa	1	Alaria	0
218	2013-7-15	12	Taricha granulosa	1	Ranavirus	0.0429999801
218	2013-7-15	12	Taricha granulosa	1	Batrachochytrium dendrobatidis	0
219	2013-7-15	12	Taricha granulosa	1	Ribeiroia	0
219	2013-7-15	12	Taricha granulosa	1	Echinostoma	0
219	2013-7-15	12	Taricha granulosa	1	Cephalogonimus	0
219	2013-7-15	12	Taricha granulosa	1	Alaria	0
219	2013-7-15	12	Taricha granulosa	1	Ranavirus	0.009802177
219	2013-7-15	12	Taricha granulosa	1	Batrachochytrium dendrobatidis	0
220	2013-7-15	12	Taricha granulosa	1	Ribeiroia	1
220	2013-7-15	12	Taricha granulosa	1	Echinostoma	0
220	2013-7-15	12	Taricha granulosa	1	Cephalogonimus	0
220	2013-7-15	12	Taricha granulosa	1	Alaria	0
220	2013-7-15	12	Taricha granulosa	1	Ranavirus	0.4902783116
220	2013-7-15	12	Taricha granulosa	1	Batrachochytrium dendrobatidis	0
221	2013-7-15	12	Taricha granulosa	1	Ribeiroia	0
221	2013-7-15	12	Taricha granulosa	1	Echinostoma	0
221	2013-7-15	12	Taricha granulosa	1	Cephalogonimus	0
221	2013-7-15	12	Taricha granulosa	1	Alaria	0
221	2013-7-15	12	Taricha granulosa	1	Ranavirus	1.0734715082
221	2013-7-15	12	Taricha granulosa	1	Batrachochytrium dendrobatidis	0.6497290234
222	2013-7-15	12	Taricha granulosa	0	Ribeiroia	0
222	2013-7-15	12	Taricha granulosa	0	Echinostoma	0
222	2013-7-15	12	Taricha granulosa	0	Cephalogonimus	0
222	2013-7-15	12	Taricha granulosa	0	Alaria	0
222	2013-7-15	12	Taricha granulosa	0	Ranavirus	25.9277583803
222	2013-7-15	12	Taricha granulosa	0	Batrachochytrium dendrobatidis	0
223	2013-7-15	12	Taricha granulosa	0	Ribeiroia	2
223	2013-7-15	12	Taricha granulosa	0	Echinostoma	0
223	2013-7-15	12	Taricha granulosa	0	Cephalogonimus	0
223	2013-7-15	12	Taricha granulosa	0	Alaria	0
223	2013-7-15	12	Taricha granulosa	0	Ranavirus	2.963152017
223	2013-7-15	12	Taricha granulosa	0	Batrachochytrium dendrobatidis	0
224	2013-7-15	12	Taricha granulosa	1	Ribeiroia	0
224	2013-7-15	12	Taricha granulosa	1	Echinostoma	0
224	2013-7-15	12	Taricha granulosa	1	Cephalogonimus	0
224	2013-7-15	12	Taricha granulosa	1	Alaria	0
224	2013-7-15	12	Taricha granulosa	1	Ranavirus	0.0033181701
224	2013-7-15	12	Taricha granulosa	1	Batrachochytrium dendrobatidis	7.9211952786
225	2013-7-15	12	Taricha granulosa	1	Ribeiroia	4
225	2013-7-15	12	Taricha granulosa	1	Echinostoma	0
225	2013-7-15	12	Taricha granulosa	1	Cephalogonimus	0
225	2013-7-15	12	Taricha granulosa	1	Alaria	0
225	2013-7-15	12	Taricha granulosa	1	Ranavirus	0.0386733389
225	2013-7-15	12	Taricha granulosa	1	Batrachochytrium dendrobatidis	0
226	2013-7-15	12	Taricha granulosa	1	Ribeiroia	6
226	2013-7-15	12	Taricha granulosa	1	Echinostoma	0
226	2013-7-15	12	Taricha granulosa	1	Cephalogonimus	0
226	2013-7-15	12	Taricha granulosa	1	Alaria	0
226	2013-7-15	12	Taricha granulosa	1	Ranavirus	0.7866957224
226	2013-7-15	12	Taricha granulosa	1	Batrachochytrium dendrobatidis	0
227	2013-7-15	12	Taricha granulosa	0	Ribeiroia	1
227	2013-7-15	12	Taricha granulosa	0	Echinostoma	0
227	2013-7-15	12	Taricha granulosa	0	Cephalogonimus	0
227	2013-7-15	12	Taricha granulosa	0	Alaria	0
227	2013-7-15	12	Taricha granulosa	0	Ranavirus	2.5173957242
227	2013-7-15	12	Taricha granulosa	0	Batrachochytrium dendrobatidis	0
228	2013-7-15	12	Taricha torosa	0	Ribeiroia	35
228	2013-7-15	12	Taricha torosa	0	Echinostoma	0
228	2013-7-15	12	Taricha torosa	0	Cephalogonimus	0
228	2013-7-15	12	Taricha torosa	0	Alaria	0
228	2013-7-15	12	Taricha torosa	0	Ranavirus	18.8256895743
228	2013-7-15	12	Taricha torosa	0	Batrachochytrium dendrobatidis	0
229	2013-7-15	12	Taricha torosa	1	Ribeiroia	16
229	2013-7-15	12	Taricha torosa	1	Echinostoma	0
229	2013-7-15	12	Taricha torosa	1	Cephalogonimus	0
229	2013-7-15	12	Taricha torosa	1	Alaria	0
229	2013-7-15	12	Taricha torosa	1	Ranavirus	0.0265730395
229	2013-7-15	12	Taricha torosa	1	Batrachochytrium dendrobatidis	2.4233404299
230	2013-7-15	12	Taricha torosa	0	Ribeiroia	8
230	2013-7-15	12	Taricha torosa	0	Echinostoma	0
230	2013-7-15	12	Taricha torosa	0	Cephalogonimus	0
230	2013-7-15	12	Taricha torosa	0	Alaria	0
230	2013-7-15	12	Taricha torosa	0	Ranavirus	7.0568182139
230	2013-7-15	12	Taricha torosa	0	Batrachochytrium dendrobatidis	0
231	2013-7-15	12	Taricha torosa	0	Ribeiroia	3
231	2013-7-15	12	Taricha torosa	0	Echinostoma	0
231	2013-7-15	12	Taricha torosa	0	Cephalogonimus	0
231	2013-7-15	12	Taricha torosa	0	Alaria	0
231	2013-7-15	12	Taricha torosa	0	Ranavirus	7.7991304979
231	2013-7-15	12	Taricha torosa	0	Batrachochytrium dendrobatidis	0
232	2013-7-15	12	Taricha torosa	1	Ribeiroia	8
232	2013-7-15	12	Taricha torosa	1	Echinostoma	0
232	2013-7-15	12	Taricha torosa	1	Cephalogonimus	0
232	2013-7-15	12	Taricha torosa	1	Alaria	0
232	2013-7-15	12	Taricha torosa	1	Ranavirus	1.1336721375
232	2013-7-15	12	Taricha torosa	1	Batrachochytrium dendrobatidis	0
233	2013-7-15	12	Taricha torosa	0	Ribeiroia	13
233	2013-7-15	12	Taricha torosa	0	Echinostoma	0
233	2013-7-15	12	Taricha torosa	0	Cephalogonimus	0
233	2013-7-15	12	Taricha torosa	0	Alaria	0
233	2013-7-15	12	Taricha torosa	0	Ranavirus	34.6925584047
233	2013-7-15	12	Taricha torosa	0	Batrachochytrium dendrobatidis	0
234	2013-7-15	12	Taricha torosa	1	Ribeiroia	26
234	2013-7-15	12	Taricha torosa	1	Echinostoma	0
234	2013-7-15	12	Taricha torosa	1	Cephalogonimus	0
234	2013-7-15	12	Taricha torosa	1	Alaria	0
234	2013-7-15	12	Taricha torosa	1	Ranavirus	95.3985257456
234	2013-7-15	12	Taricha torosa	1	Batrachochytrium dendrobatidis	0
235	2013-7-15	12	Taricha torosa	1	Ribeiroia	7
235	2013-7-15	12	Taricha torosa	1	Echinostoma	0
235	2013-7-15	12	Taricha torosa	1	Cephalogonimus	0
235	2013-7-15	12	Taricha torosa	1	Alaria	0
235	2013-7-15	12	Taricha torosa	1	Ranavirus	0.9137989658
235	2013-7-15	12	Taricha torosa	1	Batrachochytrium dendrobatidis	0
236	2013-7-15	12	Taricha torosa	1	Ribeiroia	0
236	2013-7-15	12	Taricha torosa	1	Echinostoma	0
236	2013-7-15	12	Taricha torosa	1	Cephalogonimus	0
236	2013-7-15	12	Taricha torosa	1	Alaria	0
236	2013-7-15	12	Taricha torosa	1	Ranavirus	14.830002866
236	2013-7-15	12	Taricha torosa	1	Batrachochytrium dendrobatidis	0
237	2013-7-15	12	Taricha torosa	1	Ribeiroia	9
237	2013-7-15	12	Taricha torosa	1	Echinostoma	0
237	2013-7-15	12	Taricha torosa	1	Cephalogonimus	0
237	2013-7-15	12	Taricha torosa	1	Alaria	0
237	2013-7-15	12	Taricha torosa	1	Ranavirus	0
237	2013-7-15	12	Taricha torosa	1	Batrachochytrium dendrobatidis	0
238	2013-7-31	13	Lithobates catesbeianus	0	Ribeiroia	13
238	2013-7-31	13	Lithobates catesbeianus	0	Echinostoma	36
238	2013-7-31	13	Lithobates catesbeianus	0	Cephalogonimus	0
238	2013-7-31	13	Lithobates catesbeianus	0	Alaria	0
238	2013-7-31	13	Lithobates catesbeianus	0	Ranavirus	0
238	2013-7-31	13	Lithobates catesbeianus	0	Batrachochytrium dendrobatidis	0
239	2013-7-31	13	Lithobates catesbeianus	0	Ribeiroia	67
239	2013-7-31	13	Lithobates catesbeianus	0	Echinostoma	101
239	2013-7-31	13	Lithobates catesbeianus	0	Cephalogonimus	0
239	2013-7-31	13	Lithobates catesbeianus	0	Alaria	0
239	2013-7-31	13	Lithobates catesbeianus	0	Ranavirus	0
239	2013-7-31	13	Lithobates catesbeianus	0	Batrachochytrium dendrobatidis	0
240	2013-7-31	13	Lithobates catesbeianus	0	Ribeiroia	32
240	2013-7-31	13	Lithobates catesbeianus	0	Echinostoma	112
240	2013-7-31	13	Lithobates catesbeianus	0	Cephalogonimus	0
240	2013-7-31	13	Lithobates catesbeianus	0	Alaria	0
240	2013-7-31	13	Lithobates catesbeianus	0	Ranavirus	0
240	2013-7-31	13	Lithobates catesbeianus	0	Batrachochytrium dendrobatidis	0
241	2013-7-31	13	Lithobates catesbeianus	0	Ribeiroia	11
241	2013-7-31	13	Lithobates catesbeianus	0	Echinostoma	90
241	2013-7-31	13	Lithobates catesbeianus	0	Cephalogonimus	0
241	2013-7-31	13	Lithobates catesbeianus	0	Alaria	0
241	2013-7-31	13	Lithobates catesbeianus	0	Ranavirus	0
241	2013-7-31	13	Lithobates catesbeianus	0	Batrachochytrium dendrobatidis	0
242	2013-7-31	13	Lithobates catesbeianus	0	Ribeiroia	5
242	2013-7-31	13	Lithobates catesbeianus	0	Echinostoma	123
242	2013-7-31	13	Lithobates catesbeianus	0	Cephalogonimus	0
242	2013-7-31	13	Lithobates catesbeianus	0	Alaria	0
242	2013-7-31	13	Lithobates catesbeianus	0	Ranavirus	0
242	2013-7-31	13	Lithobates catesbeianus	0	Batrachochytrium dendrobatidis	0
243	2013-7-31	13	Lithobates catesbeianus	0	Ribeiroia	1
243	2013-7-31	13	Lithobates catesbeianus	0	Echinostoma	22
243	2013-7-31	13	Lithobates catesbeianus	0	Cephalogonimus	0
243	2013-7-31	13	Lithobates catesbeianus	0	Alaria	0
243	2013-7-31	13	Lithobates catesbeianus	0	Ranavirus	0
243	2013-7-31	13	Lithobates catesbeianus	0	Batrachochytrium dendrobatidis	0
244	2013-7-31	13	Lithobates catesbeianus	0	Ribeiroia	25
244	2013-7-31	13	Lithobates catesbeianus	0	Echinostoma	108
244	2013-7-31	13	Lithobates catesbeianus	0	Cephalogonimus	0
244	2013-7-31	13	Lithobates catesbeianus	0	Alaria	0
244	2013-7-31	13	Lithobates catesbeianus	0	Ranavirus	0
244	2013-7-31	13	Lithobates catesbeianus	0	Batrachochytrium dendrobatidis	0
245	2013-7-31	13	Lithobates catesbeianus	0	Ribeiroia	13
245	2013-7-31	13	Lithobates catesbeianus	0	Echinostoma	574
245	2013-7-31	13	Lithobates catesbeianus	0	Cephalogonimus	0
245	2013-7-31	13	Lithobates catesbeianus	0	Alaria	0
245	2013-7-31	13	Lithobates catesbeianus	0	Ranavirus	0
245	2013-7-31	13	Lithobates catesbeianus	0	Batrachochytrium dendrobatidis	0
246	2013-7-31	13	Taricha torosa	1	Ribeiroia	20
246	2013-7-31	13	Taricha torosa	1	Echinostoma	0
246	2013-7-31	13	Taricha torosa	1	Cephalogonimus	0
246	2013-7-31	13	Taricha torosa	1	Alaria	0
246	2013-7-31	13	Taricha torosa	1	Ranavirus	0
246	2013-7-31	13	Taricha torosa	1	Batrachochytrium dendrobatidis	0
247	2013-7-31	13	Taricha torosa	1	Ribeiroia	15
247	2013-7-31	13	Taricha torosa	1	Echinostoma	0
247	2013-7-31	13	Taricha torosa	1	Cephalogonimus	0
247	2013-7-31	13	Taricha torosa	1	Alaria	0
247	2013-7-31	13	Taricha torosa	1	Ranavirus	0
247	2013-7-31	13	Taricha torosa	1	Batrachochytrium dendrobatidis	0
248	2013-7-31	13	Taricha torosa	1	Ribeiroia	15
248	2013-7-31	13	Taricha torosa	1	Echinostoma	0
248	2013-7-31	13	Taricha torosa	1	Cephalogonimus	0
248	2013-7-31	13	Taricha torosa	1	Alaria	0
248	2013-7-31	13	Taricha torosa	1	Ranavirus	0
248	2013-7-31	13	Taricha torosa	1	Batrachochytrium dendrobatidis	0
249	2013-7-31	13	Taricha torosa	1	Ribeiroia	15
249	2013-7-31	13	Taricha torosa	1	Echinostoma	0
249	2013-7-31	13	Taricha torosa	1	Cephalogonimus	0
249	2013-7-31	13	Taricha torosa	1	Alaria	0
249	2013-7-31	13	Taricha torosa	1	Ranavirus	0
249	2013-7-31	13	Taricha torosa	1	Batrachochytrium dendrobatidis	0
250	2013-7-31	13	Taricha torosa	1	Ribeiroia	13
250	2013-7-31	13	Taricha torosa	1	Echinostoma	0
250	2013-7-31	13	Taricha torosa	1	Cephalogonimus	0
250	2013-7-31	13	Taricha torosa	1	Alaria	0
250	2013-7-31	13	Taricha torosa	1	Ranavirus	0
250	2013-7-31	13	Taricha torosa	1	Batrachochytrium dendrobatidis	0
251	2013-7-31	13	Taricha torosa	1	Ribeiroia	21
251	2013-7-31	13	Taricha torosa	1	Echinostoma	0
251	2013-7-31	13	Taricha torosa	1	Cephalogonimus	0
251	2013-7-31	13	Taricha torosa	1	Alaria	0
251	2013-7-31	13	Taricha torosa	1	Ranavirus	0
251	2013-7-31	13	Taricha torosa	1	Batrachochytrium dendrobatidis	0
252	2013-7-31	13	Taricha torosa	1	Ribeiroia	24
252	2013-7-31	13	Taricha torosa	1	Echinostoma	0
252	2013-7-31	13	Taricha torosa	1	Cephalogonimus	0
252	2013-7-31	13	Taricha torosa	1	Alaria	0
252	2013-7-31	13	Taricha torosa	1	Ranavirus	0
252	2013-7-31	13	Taricha torosa	1	Batrachochytrium dendrobatidis	0
253	2013-7-31	13	Taricha torosa	1	Ribeiroia	23
253	2013-7-31	13	Taricha torosa	1	Echinostoma	0
253	2013-7-31	13	Taricha torosa	1	Cephalogonimus	0
253	2013-7-31	13	Taricha torosa	1	Alaria	0
253	2013-7-31	13	Taricha torosa	1	Ranavirus	0
253	2013-7-31	13	Taricha torosa	1	Batrachochytrium dendrobatidis	0
254	2013-6-26	14	Pseudacris regilla	0	Ribeiroia	12
254	2013-6-26	14	Pseudacris regilla	0	Echinostoma	512
254	2013-6-26	14	Pseudacris regilla	0	Cephalogonimus	0
254	2013-6-26	14	Pseudacris regilla	0	Alaria	0
254	2013-6-26	14	Pseudacris regilla	0	Ranavirus	0
254	2013-6-26	14	Pseudacris regilla	0	Batrachochytrium dendrobatidis	39.329448541
255	2013-6-26	14	Pseudacris regilla	0	Ribeiroia	0
255	2013-6-26	14	Pseudacris regilla	0	Echinostoma	0
255	2013-6-26	14	Pseudacris regilla	0	Cephalogonimus	0
255	2013-6-26	14	Pseudacris regilla	0	Alaria	0
255	2013-6-26	14	Pseudacris regilla	0	Ranavirus	0
255	2013-6-26	14	Pseudacris regilla	0	Batrachochytrium dendrobatidis	0
256	2013-6-26	14	Pseudacris regilla	0	Ribeiroia	0
256	2013-6-26	14	Pseudacris regilla	0	Echinostoma	0
256	2013-6-26	14	Pseudacris regilla	0	Cephalogonimus	0
256	2013-6-26	14	Pseudacris regilla	0	Alaria	0
256	2013-6-26	14	Pseudacris regilla	0	Ranavirus	0
256	2013-6-26	14	Pseudacris regilla	0	Batrachochytrium dendrobatidis	0
257	2013-6-26	14	Taricha torosa	0	Ribeiroia	0
257	2013-6-26	14	Taricha torosa	0	Echinostoma	0
257	2013-6-26	14	Taricha torosa	0	Cephalogonimus	0
257	2013-6-26	14	Taricha torosa	0	Alaria	0
257	2013-6-26	14	Taricha torosa	0	Ranavirus	0.0086808771
257	2013-6-26	14	Taricha torosa	0	Batrachochytrium dendrobatidis	0
258	2013-6-26	14	Taricha torosa	0	Ribeiroia	0
258	2013-6-26	14	Taricha torosa	0	Echinostoma	0
258	2013-6-26	14	Taricha torosa	0	Cephalogonimus	0
258	2013-6-26	14	Taricha torosa	0	Alaria	0
258	2013-6-26	14	Taricha torosa	0	Ranavirus	0.002098068
258	2013-6-26	14	Taricha torosa	0	Batrachochytrium dendrobatidis	0
259	2013-6-26	15	Pseudacris regilla	0	Ribeiroia	0
259	2013-6-26	15	Pseudacris regilla	0	Echinostoma	3
259	2013-6-26	15	Pseudacris regilla	0	Cephalogonimus	0
259	2013-6-26	15	Pseudacris regilla	0	Alaria	0
259	2013-6-26	15	Pseudacris regilla	0	Ranavirus	0.006060187
259	2013-6-26	15	Pseudacris regilla	0	Batrachochytrium dendrobatidis	0
260	2013-6-26	15	Pseudacris regilla	0	Ribeiroia	1
260	2013-6-26	15	Pseudacris regilla	0	Echinostoma	0
260	2013-6-26	15	Pseudacris regilla	0	Cephalogonimus	0
260	2013-6-26	15	Pseudacris regilla	0	Alaria	0
260	2013-6-26	15	Pseudacris regilla	0	Ranavirus	0.0120879612
260	2013-6-26	15	Pseudacris regilla	0	Batrachochytrium dendrobatidis	0
261	2013-6-26	15	Pseudacris regilla	0	Ribeiroia	0
261	2013-6-26	15	Pseudacris regilla	0	Echinostoma	0
261	2013-6-26	15	Pseudacris regilla	0	Cephalogonimus	0
261	2013-6-26	15	Pseudacris regilla	0	Alaria	0
261	2013-6-26	15	Pseudacris regilla	0	Ranavirus	0.0100881389
261	2013-6-26	15	Pseudacris regilla	0	Batrachochytrium dendrobatidis	0
262	2013-6-26	15	Pseudacris regilla	0	Ribeiroia	0
262	2013-6-26	15	Pseudacris regilla	0	Echinostoma	15
262	2013-6-26	15	Pseudacris regilla	0	Cephalogonimus	0
262	2013-6-26	15	Pseudacris regilla	0	Alaria	0
262	2013-6-26	15	Pseudacris regilla	0	Ranavirus	0.0594144285
262	2013-6-26	15	Pseudacris regilla	0	Batrachochytrium dendrobatidis	0
263	2013-6-26	15	Pseudacris regilla	0	Ribeiroia	1
263	2013-6-26	15	Pseudacris regilla	0	Echinostoma	23
263	2013-6-26	15	Pseudacris regilla	0	Cephalogonimus	0
263	2013-6-26	15	Pseudacris regilla	0	Alaria	0
263	2013-6-26	15	Pseudacris regilla	0	Ranavirus	0.0504746424
263	2013-6-26	15	Pseudacris regilla	0	Batrachochytrium dendrobatidis	0
264	2013-6-26	15	Pseudacris regilla	0	Ribeiroia	0
264	2013-6-26	15	Pseudacris regilla	0	Echinostoma	44
264	2013-6-26	15	Pseudacris regilla	0	Cephalogonimus	0
264	2013-6-26	15	Pseudacris regilla	0	Alaria	0
264	2013-6-26	15	Pseudacris regilla	0	Ranavirus	0.0055987757
264	2013-6-26	15	Pseudacris regilla	0	Batrachochytrium dendrobatidis	0
265	2013-6-26	15	Pseudacris regilla	0	Ribeiroia	0
265	2013-6-26	15	Pseudacris regilla	0	Echinostoma	6
265	2013-6-26	15	Pseudacris regilla	0	Cephalogonimus	0
265	2013-6-26	15	Pseudacris regilla	0	Alaria	0
265	2013-6-26	15	Pseudacris regilla	0	Ranavirus	0.0057950172
265	2013-6-26	15	Pseudacris regilla	0	Batrachochytrium dendrobatidis	0
266	2013-6-26	15	Pseudacris regilla	0	Ribeiroia	0
266	2013-6-26	15	Pseudacris regilla	0	Echinostoma	10
266	2013-6-26	15	Pseudacris regilla	0	Cephalogonimus	0
266	2013-6-26	15	Pseudacris regilla	0	Alaria	0
266	2013-6-26	15	Pseudacris regilla	0	Ranavirus	0.0104077302
266	2013-6-26	15	Pseudacris regilla	0	Batrachochytrium dendrobatidis	0
267	2013-6-26	15	Pseudacris regilla	0	Ribeiroia	0
267	2013-6-26	15	Pseudacris regilla	0	Echinostoma	58
267	2013-6-26	15	Pseudacris regilla	0	Cephalogonimus	0
267	2013-6-26	15	Pseudacris regilla	0	Alaria	0
267	2013-6-26	15	Pseudacris regilla	0	Ranavirus	0.0218014916
267	2013-6-26	15	Pseudacris regilla	0	Batrachochytrium dendrobatidis	0
268	2013-6-26	15	Taricha torosa	0	Ribeiroia	0
268	2013-6-26	15	Taricha torosa	0	Echinostoma	2
268	2013-6-26	15	Taricha torosa	0	Cephalogonimus	0
268	2013-6-26	15	Taricha torosa	0	Alaria	0
268	2013-6-26	15	Taricha torosa	0	Ranavirus	1.24850432261668e-05
268	2013-6-26	15	Taricha torosa	0	Batrachochytrium dendrobatidis	0
269	2013-7-15	16	Pseudacris regilla	0	Ribeiroia	0
269	2013-7-15	16	Pseudacris regilla	0	Echinostoma	5
269	2013-7-15	16	Pseudacris regilla	0	Cephalogonimus	0
269	2013-7-15	16	Pseudacris regilla	0	Alaria	0
269	2013-7-15	16	Pseudacris regilla	0	Ranavirus	0
269	2013-7-15	16	Pseudacris regilla	0	Batrachochytrium dendrobatidis	0
270	2013-7-15	16	Pseudacris regilla	0	Ribeiroia	5
270	2013-7-15	16	Pseudacris regilla	0	Echinostoma	24
270	2013-7-15	16	Pseudacris regilla	0	Cephalogonimus	0
270	2013-7-15	16	Pseudacris regilla	0	Alaria	0
270	2013-7-15	16	Pseudacris regilla	0	Ranavirus	0
270	2013-7-15	16	Pseudacris regilla	0	Batrachochytrium dendrobatidis	0
271	2013-7-15	16	Pseudacris regilla	0	Ribeiroia	2
271	2013-7-15	16	Pseudacris regilla	0	Echinostoma	5
271	2013-7-15	16	Pseudacris regilla	0	Cephalogonimus	0
271	2013-7-15	16	Pseudacris regilla	0	Alaria	0
271	2013-7-15	16	Pseudacris regilla	0	Ranavirus	0
271	2013-7-15	16	Pseudacris regilla	0	Batrachochytrium dendrobatidis	0
272	2013-7-15	16	Pseudacris regilla	0	Ribeiroia	2
272	2013-7-15	16	Pseudacris regilla	0	Echinostoma	44
272	2013-7-15	16	Pseudacris regilla	0	Cephalogonimus	0
272	2013-7-15	16	Pseudacris regilla	0	Alaria	0
272	2013-7-15	16	Pseudacris regilla	0	Ranavirus	0
272	2013-7-15	16	Pseudacris regilla	0	Batrachochytrium dendrobatidis	0
273	2013-7-15	16	Taricha torosa	1	Ribeiroia	0
273	2013-7-15	16	Taricha torosa	1	Echinostoma	0
273	2013-7-15	16	Taricha torosa	1	Cephalogonimus	0
273	2013-7-15	16	Taricha torosa	1	Alaria	0
273	2013-7-15	16	Taricha torosa	1	Ranavirus	0.1954704591
273	2013-7-15	16	Taricha torosa	1	Batrachochytrium dendrobatidis	0
274	2013-7-15	16	Taricha torosa	1	Ribeiroia	29
274	2013-7-15	16	Taricha torosa	1	Echinostoma	0
274	2013-7-15	16	Taricha torosa	1	Cephalogonimus	0
274	2013-7-15	16	Taricha torosa	1	Alaria	0
274	2013-7-15	16	Taricha torosa	1	Ranavirus	0.8767852653
274	2013-7-15	16	Taricha torosa	1	Batrachochytrium dendrobatidis	0
275	2013-7-15	16	Taricha torosa	1	Ribeiroia	0
275	2013-7-15	16	Taricha torosa	1	Echinostoma	0
275	2013-7-15	16	Taricha torosa	1	Cephalogonimus	0
275	2013-7-15	16	Taricha torosa	1	Alaria	0
275	2013-7-15	16	Taricha torosa	1	Ranavirus	0
275	2013-7-15	16	Taricha torosa	1	Batrachochytrium dendrobatidis	0
276	2013-7-15	16	Taricha torosa	1	Ribeiroia	1
276	2013-7-15	16	Taricha torosa	1	Echinostoma	0
276	2013-7-15	16	Taricha torosa	1	Cephalogonimus	0
276	2013-7-15	16	Taricha torosa	1	Alaria	0
276	2013-7-15	16	Taricha torosa	1	Ranavirus	0.9445404038
276	2013-7-15	16	Taricha torosa	1	Batrachochytrium dendrobatidis	0
277	2013-7-15	16	Taricha torosa	1	Ribeiroia	6
277	2013-7-15	16	Taricha torosa	1	Echinostoma	0
277	2013-7-15	16	Taricha torosa	1	Cephalogonimus	0
277	2013-7-15	16	Taricha torosa	1	Alaria	0
277	2013-7-15	16	Taricha torosa	1	Ranavirus	0.4298785253
277	2013-7-15	16	Taricha torosa	1	Batrachochytrium dendrobatidis	0
278	2013-7-15	16	Taricha torosa	1	Ribeiroia	4
278	2013-7-15	16	Taricha torosa	1	Echinostoma	0
278	2013-7-15	16	Taricha torosa	1	Cephalogonimus	0
278	2013-7-15	16	Taricha torosa	1	Alaria	0
278	2013-7-15	16	Taricha torosa	1	Ranavirus	0
278	2013-7-15	16	Taricha torosa	1	Batrachochytrium dendrobatidis	0
279	2013-7-15	16	Taricha torosa	1	Ribeiroia	8
279	2013-7-15	16	Taricha torosa	1	Echinostoma	0
279	2013-7-15	16	Taricha torosa	1	Cephalogonimus	0
279	2013-7-15	16	Taricha torosa	1	Alaria	0
279	2013-7-15	16	Taricha torosa	1	Ranavirus	0
279	2013-7-15	16	Taricha torosa	1	Batrachochytrium dendrobatidis	0
280	2013-7-15	16	Taricha torosa	1	Ribeiroia	1
280	2013-7-15	16	Taricha torosa	1	Echinostoma	0
280	2013-7-15	16	Taricha torosa	1	Cephalogonimus	0
280	2013-7-15	16	Taricha torosa	1	Alaria	0
280	2013-7-15	16	Taricha torosa	1	Ranavirus	0
280	2013-7-15	16	Taricha torosa	1	Batrachochytrium dendrobatidis	0
281	2013-7-15	16	Taricha torosa	1	Ribeiroia	4
281	2013-7-15	16	Taricha torosa	1	Echinostoma	0
281	2013-7-15	16	Taricha torosa	1	Cephalogonimus	0
281	2013-7-15	16	Taricha torosa	1	Alaria	0
281	2013-7-15	16	Taricha torosa	1	Ranavirus	6.1090580138
281	2013-7-15	16	Taricha torosa	1	Batrachochytrium dendrobatidis	0
282	2013-7-31	17	Pseudacris regilla	0	Ribeiroia	0
282	2013-7-31	17	Pseudacris regilla	0	Echinostoma	0
282	2013-7-31	17	Pseudacris regilla	0	Cephalogonimus	0
282	2013-7-31	17	Pseudacris regilla	0	Alaria	0
282	2013-7-31	17	Pseudacris regilla	0	Ranavirus	1.0347328887
282	2013-7-31	17	Pseudacris regilla	0	Batrachochytrium dendrobatidis	17.4991349379
283	2013-7-31	17	Pseudacris regilla	0	Ribeiroia	0
283	2013-7-31	17	Pseudacris regilla	0	Echinostoma	0
283	2013-7-31	17	Pseudacris regilla	0	Cephalogonimus	0
283	2013-7-31	17	Pseudacris regilla	0	Alaria	0
283	2013-7-31	17	Pseudacris regilla	0	Ranavirus	0.3024752458
283	2013-7-31	17	Pseudacris regilla	0	Batrachochytrium dendrobatidis	451.9081115723
284	2013-7-31	17	Pseudacris regilla	0	Ribeiroia	0
284	2013-7-31	17	Pseudacris regilla	0	Echinostoma	0
284	2013-7-31	17	Pseudacris regilla	0	Cephalogonimus	0
284	2013-7-31	17	Pseudacris regilla	0	Alaria	0
284	2013-7-31	17	Pseudacris regilla	0	Ranavirus	0.2392100606
284	2013-7-31	17	Pseudacris regilla	0	Batrachochytrium dendrobatidis	998.738861084
285	2013-7-31	17	Pseudacris regilla	0	Ribeiroia	0
285	2013-7-31	17	Pseudacris regilla	0	Echinostoma	0
285	2013-7-31	17	Pseudacris regilla	0	Cephalogonimus	0
285	2013-7-31	17	Pseudacris regilla	0	Alaria	0
285	2013-7-31	17	Pseudacris regilla	0	Ranavirus	0.3269943495
285	2013-7-31	17	Pseudacris regilla	0	Batrachochytrium dendrobatidis	204.0067100525
286	2013-7-31	17	Pseudacris regilla	0	Ribeiroia	0
286	2013-7-31	17	Pseudacris regilla	0	Echinostoma	0
286	2013-7-31	17	Pseudacris regilla	0	Cephalogonimus	0
286	2013-7-31	17	Pseudacris regilla	0	Alaria	0
286	2013-7-31	17	Pseudacris regilla	0	Ranavirus	0.342328672
286	2013-7-31	17	Pseudacris regilla	0	Batrachochytrium dendrobatidis	71.8537171682
287	2013-7-31	17	Pseudacris regilla	0	Ribeiroia	0
287	2013-7-31	17	Pseudacris regilla	0	Echinostoma	0
287	2013-7-31	17	Pseudacris regilla	0	Cephalogonimus	0
287	2013-7-31	17	Pseudacris regilla	0	Alaria	0
287	2013-7-31	17	Pseudacris regilla	0	Ranavirus	0.6072534251
287	2013-7-31	17	Pseudacris regilla	0	Batrachochytrium dendrobatidis	49.2453018824
288	2013-7-31	17	Pseudacris regilla	1	Ribeiroia	0
288	2013-7-31	17	Pseudacris regilla	1	Echinostoma	0
288	2013-7-31	17	Pseudacris regilla	1	Cephalogonimus	0
288	2013-7-31	17	Pseudacris regilla	1	Alaria	0
288	2013-7-31	17	Pseudacris regilla	1	Ranavirus	0.1411961754
288	2013-7-31	17	Pseudacris regilla	1	Batrachochytrium dendrobatidis	3.6913919014
289	2013-7-31	17	Pseudacris regilla	0	Ribeiroia	0
289	2013-7-31	17	Pseudacris regilla	0	Echinostoma	0
289	2013-7-31	17	Pseudacris regilla	0	Cephalogonimus	0
289	2013-7-31	17	Pseudacris regilla	0	Alaria	0
289	2013-7-31	17	Pseudacris regilla	0	Ranavirus	1.0280747365
289	2013-7-31	17	Pseudacris regilla	0	Batrachochytrium dendrobatidis	2.3736659872
290	2013-7-31	17	Pseudacris regilla	0	Ribeiroia	0
290	2013-7-31	17	Pseudacris regilla	0	Echinostoma	0
290	2013-7-31	17	Pseudacris regilla	0	Cephalogonimus	0
290	2013-7-31	17	Pseudacris regilla	0	Alaria	0
290	2013-7-31	17	Pseudacris regilla	0	Ranavirus	0.0125969921
290	2013-7-31	17	Pseudacris regilla	0	Batrachochytrium dendrobatidis	0
291	2013-7-31	17	Taricha granulosa	1	Ribeiroia	0
291	2013-7-31	17	Taricha granulosa	1	Echinostoma	0
291	2013-7-31	17	Taricha granulosa	1	Cephalogonimus	0
291	2013-7-31	17	Taricha granulosa	1	Alaria	0
291	2013-7-31	17	Taricha granulosa	1	Ranavirus	0
291	2013-7-31	17	Taricha granulosa	1	Batrachochytrium dendrobatidis	0
292	2013-7-31	17	Taricha granulosa	1	Ribeiroia	0
292	2013-7-31	17	Taricha granulosa	1	Echinostoma	0
292	2013-7-31	17	Taricha granulosa	1	Cephalogonimus	0
292	2013-7-31	17	Taricha granulosa	1	Alaria	0
292	2013-7-31	17	Taricha granulosa	1	Ranavirus	0.6088985224
292	2013-7-31	17	Taricha granulosa	1	Batrachochytrium dendrobatidis	0
293	2013-7-31	17	Taricha granulosa	1	Ribeiroia	0
293	2013-7-31	17	Taricha granulosa	1	Echinostoma	0
293	2013-7-31	17	Taricha granulosa	1	Cephalogonimus	0
293	2013-7-31	17	Taricha granulosa	1	Alaria	0
293	2013-7-31	17	Taricha granulosa	1	Ranavirus	0.0082805492
293	2013-7-31	17	Taricha granulosa	1	Batrachochytrium dendrobatidis	15.4726109902
294	2013-7-15	18	Pseudacris regilla	0	Ribeiroia	1
294	2013-7-15	18	Pseudacris regilla	0	Echinostoma	6
294	2013-7-15	18	Pseudacris regilla	0	Cephalogonimus	0
294	2013-7-15	18	Pseudacris regilla	0	Alaria	0
294	2013-7-15	18	Pseudacris regilla	0	Ranavirus	0
294	2013-7-15	18	Pseudacris regilla	0	Batrachochytrium dendrobatidis	0
295	2013-7-15	18	Pseudacris regilla	0	Ribeiroia	1
295	2013-7-15	18	Pseudacris regilla	0	Echinostoma	4
295	2013-7-15	18	Pseudacris regilla	0	Cephalogonimus	0
295	2013-7-15	18	Pseudacris regilla	0	Alaria	0
295	2013-7-15	18	Pseudacris regilla	0	Ranavirus	0
295	2013-7-15	18	Pseudacris regilla	0	Batrachochytrium dendrobatidis	0
296	2013-7-15	18	Pseudacris regilla	0	Ribeiroia	2
296	2013-7-15	18	Pseudacris regilla	0	Echinostoma	8
296	2013-7-15	18	Pseudacris regilla	0	Cephalogonimus	0
296	2013-7-15	18	Pseudacris regilla	0	Alaria	0
296	2013-7-15	18	Pseudacris regilla	0	Ranavirus	0
296	2013-7-15	18	Pseudacris regilla	0	Batrachochytrium dendrobatidis	6.1834108829
297	2013-7-15	18	Pseudacris regilla	0	Ribeiroia	2
297	2013-7-15	18	Pseudacris regilla	0	Echinostoma	0
297	2013-7-15	18	Pseudacris regilla	0	Cephalogonimus	0
297	2013-7-15	18	Pseudacris regilla	0	Alaria	0
297	2013-7-15	18	Pseudacris regilla	0	Ranavirus	0
297	2013-7-15	18	Pseudacris regilla	0	Batrachochytrium dendrobatidis	2.9036228855
298	2013-7-15	18	Pseudacris regilla	0	Ribeiroia	0
298	2013-7-15	18	Pseudacris regilla	0	Echinostoma	6
298	2013-7-15	18	Pseudacris regilla	0	Cephalogonimus	0
298	2013-7-15	18	Pseudacris regilla	0	Alaria	0
298	2013-7-15	18	Pseudacris regilla	0	Ranavirus	0
298	2013-7-15	18	Pseudacris regilla	0	Batrachochytrium dendrobatidis	503.4679412842
299	2013-7-15	18	Pseudacris regilla	0	Ribeiroia	8
299	2013-7-15	18	Pseudacris regilla	0	Echinostoma	5
299	2013-7-15	18	Pseudacris regilla	0	Cephalogonimus	0
299	2013-7-15	18	Pseudacris regilla	0	Alaria	0
299	2013-7-15	18	Pseudacris regilla	0	Ranavirus	0
299	2013-7-15	18	Pseudacris regilla	0	Batrachochytrium dendrobatidis	0
300	2013-7-15	18	Pseudacris regilla	0	Ribeiroia	6
300	2013-7-15	18	Pseudacris regilla	0	Echinostoma	2
300	2013-7-15	18	Pseudacris regilla	0	Cephalogonimus	0
300	2013-7-15	18	Pseudacris regilla	0	Alaria	0
300	2013-7-15	18	Pseudacris regilla	0	Ranavirus	0
300	2013-7-15	18	Pseudacris regilla	0	Batrachochytrium dendrobatidis	0
301	2013-7-15	18	Pseudacris regilla	0	Ribeiroia	4
301	2013-7-15	18	Pseudacris regilla	0	Echinostoma	1
301	2013-7-15	18	Pseudacris regilla	0	Cephalogonimus	0
301	2013-7-15	18	Pseudacris regilla	0	Alaria	0
301	2013-7-15	18	Pseudacris regilla	0	Ranavirus	0
301	2013-7-15	18	Pseudacris regilla	0	Batrachochytrium dendrobatidis	0.6736050545
302	2013-7-15	18	Pseudacris regilla	0	Ribeiroia	0
302	2013-7-15	18	Pseudacris regilla	0	Echinostoma	10
302	2013-7-15	18	Pseudacris regilla	0	Cephalogonimus	0
302	2013-7-15	18	Pseudacris regilla	0	Alaria	0
302	2013-7-15	18	Pseudacris regilla	0	Ranavirus	0
302	2013-7-15	18	Pseudacris regilla	0	Batrachochytrium dendrobatidis	187.3127365112
303	2013-7-15	18	Pseudacris regilla	0	Ribeiroia	0
303	2013-7-15	18	Pseudacris regilla	0	Echinostoma	0
303	2013-7-15	18	Pseudacris regilla	0	Cephalogonimus	0
303	2013-7-15	18	Pseudacris regilla	0	Alaria	0
303	2013-7-15	18	Pseudacris regilla	0	Ranavirus	0
303	2013-7-15	18	Pseudacris regilla	0	Batrachochytrium dendrobatidis	26.5236906211
304	2013-8-1	19	Lithobates catesbeianus	0	Ribeiroia	0
304	2013-8-1	19	Lithobates catesbeianus	0	Echinostoma	0
304	2013-8-1	19	Lithobates catesbeianus	0	Cephalogonimus	133
304	2013-8-1	19	Lithobates catesbeianus	0	Alaria	0
304	2013-8-1	19	Lithobates catesbeianus	0	Ranavirus	0
304	2013-8-1	19	Lithobates catesbeianus	0	Batrachochytrium dendrobatidis	0
305	2013-8-1	19	Lithobates catesbeianus	0	Ribeiroia	0
305	2013-8-1	19	Lithobates catesbeianus	0	Echinostoma	187
305	2013-8-1	19	Lithobates catesbeianus	0	Cephalogonimus	46
305	2013-8-1	19	Lithobates catesbeianus	0	Alaria	0
305	2013-8-1	19	Lithobates catesbeianus	0	Ranavirus	0
305	2013-8-1	19	Lithobates catesbeianus	0	Batrachochytrium dendrobatidis	0
306	2013-8-1	19	Lithobates catesbeianus	0	Ribeiroia	0
306	2013-8-1	19	Lithobates catesbeianus	0	Echinostoma	42
306	2013-8-1	19	Lithobates catesbeianus	0	Cephalogonimus	0
306	2013-8-1	19	Lithobates catesbeianus	0	Alaria	0
306	2013-8-1	19	Lithobates catesbeianus	0	Ranavirus	0
306	2013-8-1	19	Lithobates catesbeianus	0	Batrachochytrium dendrobatidis	0
307	2013-8-1	19	Lithobates catesbeianus	0	Ribeiroia	0
307	2013-8-1	19	Lithobates catesbeianus	0	Echinostoma	109
307	2013-8-1	19	Lithobates catesbeianus	0	Cephalogonimus	0
307	2013-8-1	19	Lithobates catesbeianus	0	Alaria	0
307	2013-8-1	19	Lithobates catesbeianus	0	Ranavirus	0
307	2013-8-1	19	Lithobates catesbeianus	0	Batrachochytrium dendrobatidis	0
308	2013-8-1	19	Lithobates catesbeianus	0	Ribeiroia	7
308	2013-8-1	19	Lithobates catesbeianus	0	Echinostoma	350
308	2013-8-1	19	Lithobates catesbeianus	0	Cephalogonimus	138
308	2013-8-1	19	Lithobates catesbeianus	0	Alaria	46
308	2013-8-1	19	Lithobates catesbeianus	0	Ranavirus	0
308	2013-8-1	19	Lithobates catesbeianus	0	Batrachochytrium dendrobatidis	0
309	2013-8-1	19	Lithobates catesbeianus	0	Ribeiroia	6
309	2013-8-1	19	Lithobates catesbeianus	0	Echinostoma	142
309	2013-8-1	19	Lithobates catesbeianus	0	Cephalogonimus	1
309	2013-8-1	19	Lithobates catesbeianus	0	Alaria	11
309	2013-8-1	19	Lithobates catesbeianus	0	Ranavirus	0
309	2013-8-1	19	Lithobates catesbeianus	0	Batrachochytrium dendrobatidis	0
310	2013-8-1	19	Lithobates catesbeianus	0	Ribeiroia	0
310	2013-8-1	19	Lithobates catesbeianus	0	Echinostoma	0
310	2013-8-1	19	Lithobates catesbeianus	0	Cephalogonimus	0
310	2013-8-1	19	Lithobates catesbeianus	0	Alaria	0
310	2013-8-1	19	Lithobates catesbeianus	0	Ranavirus	0
310	2013-8-1	19	Lithobates catesbeianus	0	Batrachochytrium dendrobatidis	0
311	2013-8-1	19	Lithobates catesbeianus	0	Ribeiroia	62
311	2013-8-1	19	Lithobates catesbeianus	0	Echinostoma	485
311	2013-8-1	19	Lithobates catesbeianus	0	Cephalogonimus	0
311	2013-8-1	19	Lithobates catesbeianus	0	Alaria	0
311	2013-8-1	19	Lithobates catesbeianus	0	Ranavirus	0
311	2013-8-1	19	Lithobates catesbeianus	0	Batrachochytrium dendrobatidis	0
312	2013-8-1	19	Lithobates catesbeianus	0	Ribeiroia	0
312	2013-8-1	19	Lithobates catesbeianus	0	Echinostoma	223
312	2013-8-1	19	Lithobates catesbeianus	0	Cephalogonimus	63
312	2013-8-1	19	Lithobates catesbeianus	0	Alaria	9
312	2013-8-1	19	Lithobates catesbeianus	0	Ranavirus	0
312	2013-8-1	19	Lithobates catesbeianus	0	Batrachochytrium dendrobatidis	0
313	2013-8-1	19	Lithobates catesbeianus	0	Ribeiroia	13
313	2013-8-1	19	Lithobates catesbeianus	0	Echinostoma	45
313	2013-8-1	19	Lithobates catesbeianus	0	Cephalogonimus	0
313	2013-8-1	19	Lithobates catesbeianus	0	Alaria	2
313	2013-8-1	19	Lithobates catesbeianus	0	Ranavirus	0
313	2013-8-1	19	Lithobates catesbeianus	0	Batrachochytrium dendrobatidis	0
314	2013-7-16	20	Anaxyrus boreas	0	Ribeiroia	0
314	2013-7-16	20	Anaxyrus boreas	0	Echinostoma	1
314	2013-7-16	20	Anaxyrus boreas	0	Cephalogonimus	0
314	2013-7-16	20	Anaxyrus boreas	0	Alaria	0
314	2013-7-16	20	Anaxyrus boreas	0	Ranavirus	0
314	2013-7-16	20	Anaxyrus boreas	0	Batrachochytrium dendrobatidis	0.3709067106
315	2013-7-16	20	Anaxyrus boreas	0	Ribeiroia	0
315	2013-7-16	20	Anaxyrus boreas	0	Echinostoma	0
315	2013-7-16	20	Anaxyrus boreas	0	Cephalogonimus	0
315	2013-7-16	20	Anaxyrus boreas	0	Alaria	0
315	2013-7-16	20	Anaxyrus boreas	0	Ranavirus	0.000632167540293398
315	2013-7-16	20	Anaxyrus boreas	0	Batrachochytrium dendrobatidis	0.1306951962
316	2013-7-16	20	Anaxyrus boreas	0	Ribeiroia	0
316	2013-7-16	20	Anaxyrus boreas	0	Echinostoma	0
316	2013-7-16	20	Anaxyrus boreas	0	Cephalogonimus	0
316	2013-7-16	20	Anaxyrus boreas	0	Alaria	0
316	2013-7-16	20	Anaxyrus boreas	0	Ranavirus	0.0890911805
316	2013-7-16	20	Anaxyrus boreas	0	Batrachochytrium dendrobatidis	0
317	2013-7-16	20	Anaxyrus boreas	0	Ribeiroia	0
317	2013-7-16	20	Anaxyrus boreas	0	Echinostoma	0
317	2013-7-16	20	Anaxyrus boreas	0	Cephalogonimus	0
317	2013-7-16	20	Anaxyrus boreas	0	Alaria	0
317	2013-7-16	20	Anaxyrus boreas	0	Ranavirus	0
317	2013-7-16	20	Anaxyrus boreas	0	Batrachochytrium dendrobatidis	18.8402203719
318	2013-7-16	20	Anaxyrus boreas	0	Ribeiroia	0
318	2013-7-16	20	Anaxyrus boreas	0	Echinostoma	0
318	2013-7-16	20	Anaxyrus boreas	0	Cephalogonimus	0
318	2013-7-16	20	Anaxyrus boreas	0	Alaria	0
318	2013-7-16	20	Anaxyrus boreas	0	Ranavirus	0
318	2013-7-16	20	Anaxyrus boreas	0	Batrachochytrium dendrobatidis	28.9596338073
319	2013-7-16	20	Anaxyrus boreas	0	Ribeiroia	0
319	2013-7-16	20	Anaxyrus boreas	0	Echinostoma	0
319	2013-7-16	20	Anaxyrus boreas	0	Cephalogonimus	0
319	2013-7-16	20	Anaxyrus boreas	0	Alaria	0
319	2013-7-16	20	Anaxyrus boreas	0	Ranavirus	0
319	2013-7-16	20	Anaxyrus boreas	0	Batrachochytrium dendrobatidis	1.4667507261
320	2013-7-16	20	Anaxyrus boreas	0	Ribeiroia	0
320	2013-7-16	20	Anaxyrus boreas	0	Echinostoma	0
320	2013-7-16	20	Anaxyrus boreas	0	Cephalogonimus	0
320	2013-7-16	20	Anaxyrus boreas	0	Alaria	0
320	2013-7-16	20	Anaxyrus boreas	0	Ranavirus	0.0034719797
320	2013-7-16	20	Anaxyrus boreas	0	Batrachochytrium dendrobatidis	178.3938852946
321	2013-7-16	20	Anaxyrus boreas	0	Ribeiroia	0
321	2013-7-16	20	Anaxyrus boreas	0	Echinostoma	1
321	2013-7-16	20	Anaxyrus boreas	0	Cephalogonimus	0
321	2013-7-16	20	Anaxyrus boreas	0	Alaria	0
321	2013-7-16	20	Anaxyrus boreas	0	Ranavirus	0
321	2013-7-16	20	Anaxyrus boreas	0	Batrachochytrium dendrobatidis	0
322	2013-7-16	20	Anaxyrus boreas	0	Ribeiroia	0
322	2013-7-16	20	Anaxyrus boreas	0	Echinostoma	1
322	2013-7-16	20	Anaxyrus boreas	0	Cephalogonimus	0
322	2013-7-16	20	Anaxyrus boreas	0	Alaria	0
322	2013-7-16	20	Anaxyrus boreas	0	Ranavirus	0
322	2013-7-16	20	Anaxyrus boreas	0	Batrachochytrium dendrobatidis	7.0262280107
323	2013-7-16	20	Anaxyrus boreas	0	Ribeiroia	0
323	2013-7-16	20	Anaxyrus boreas	0	Echinostoma	0
323	2013-7-16	20	Anaxyrus boreas	0	Cephalogonimus	0
323	2013-7-16	20	Anaxyrus boreas	0	Alaria	0
323	2013-7-16	20	Anaxyrus boreas	0	Ranavirus	0.4830515375
323	2013-7-16	20	Anaxyrus boreas	0	Batrachochytrium dendrobatidis	0
324	2013-7-16	20	Anaxyrus boreas	0	Ribeiroia	0
324	2013-7-16	20	Anaxyrus boreas	0	Echinostoma	0
324	2013-7-16	20	Anaxyrus boreas	0	Cephalogonimus	0
324	2013-7-16	20	Anaxyrus boreas	0	Alaria	0
324	2013-7-16	20	Anaxyrus boreas	0	Ranavirus	0.0445131813
324	2013-7-16	20	Anaxyrus boreas	0	Batrachochytrium dendrobatidis	0
325	2013-7-16	20	Pseudacris regilla	0	Ribeiroia	2
325	2013-7-16	20	Pseudacris regilla	0	Echinostoma	259
325	2013-7-16	20	Pseudacris regilla	0	Cephalogonimus	0
325	2013-7-16	20	Pseudacris regilla	0	Alaria	0
325	2013-7-16	20	Pseudacris regilla	0	Ranavirus	0
325	2013-7-16	20	Pseudacris regilla	0	Batrachochytrium dendrobatidis	0
326	2013-7-16	20	Pseudacris regilla	0	Ribeiroia	0
326	2013-7-16	20	Pseudacris regilla	0	Echinostoma	154
326	2013-7-16	20	Pseudacris regilla	0	Cephalogonimus	0
326	2013-7-16	20	Pseudacris regilla	0	Alaria	0
326	2013-7-16	20	Pseudacris regilla	0	Ranavirus	0
326	2013-7-16	20	Pseudacris regilla	0	Batrachochytrium dendrobatidis	0
327	2013-7-16	20	Pseudacris regilla	0	Ribeiroia	12
327	2013-7-16	20	Pseudacris regilla	0	Echinostoma	31
327	2013-7-16	20	Pseudacris regilla	0	Cephalogonimus	0
327	2013-7-16	20	Pseudacris regilla	0	Alaria	0
327	2013-7-16	20	Pseudacris regilla	0	Ranavirus	0
327	2013-7-16	20	Pseudacris regilla	0	Batrachochytrium dendrobatidis	0.8591581633
328	2013-7-16	20	Pseudacris regilla	0	Ribeiroia	0
328	2013-7-16	20	Pseudacris regilla	0	Echinostoma	365
328	2013-7-16	20	Pseudacris regilla	0	Cephalogonimus	0
328	2013-7-16	20	Pseudacris regilla	0	Alaria	0
328	2013-7-16	20	Pseudacris regilla	0	Ranavirus	0
328	2013-7-16	20	Pseudacris regilla	0	Batrachochytrium dendrobatidis	0
329	2013-7-16	20	Pseudacris regilla	0	Ribeiroia	3
329	2013-7-16	20	Pseudacris regilla	0	Echinostoma	434
329	2013-7-16	20	Pseudacris regilla	0	Cephalogonimus	5
329	2013-7-16	20	Pseudacris regilla	0	Alaria	0
329	2013-7-16	20	Pseudacris regilla	0	Ranavirus	0
329	2013-7-16	20	Pseudacris regilla	0	Batrachochytrium dendrobatidis	0
330	2013-7-16	20	Pseudacris regilla	0	Ribeiroia	2
330	2013-7-16	20	Pseudacris regilla	0	Echinostoma	0
330	2013-7-16	20	Pseudacris regilla	0	Cephalogonimus	0
330	2013-7-16	20	Pseudacris regilla	0	Alaria	0
330	2013-7-16	20	Pseudacris regilla	0	Ranavirus	0
330	2013-7-16	20	Pseudacris regilla	0	Batrachochytrium dendrobatidis	0
331	2013-7-16	20	Pseudacris regilla	0	Ribeiroia	0
331	2013-7-16	20	Pseudacris regilla	0	Echinostoma	7
331	2013-7-16	20	Pseudacris regilla	0	Cephalogonimus	0
331	2013-7-16	20	Pseudacris regilla	0	Alaria	0
331	2013-7-16	20	Pseudacris regilla	0	Ranavirus	0
331	2013-7-16	20	Pseudacris regilla	0	Batrachochytrium dendrobatidis	3.1147919407
332	2013-7-16	20	Pseudacris regilla	0	Ribeiroia	0
332	2013-7-16	20	Pseudacris regilla	0	Echinostoma	360
332	2013-7-16	20	Pseudacris regilla	0	Cephalogonimus	0
332	2013-7-16	20	Pseudacris regilla	0	Alaria	0
332	2013-7-16	20	Pseudacris regilla	0	Ranavirus	0
332	2013-7-16	20	Pseudacris regilla	0	Batrachochytrium dendrobatidis	0
333	2013-7-16	20	Pseudacris regilla	0	Ribeiroia	0
333	2013-7-16	20	Pseudacris regilla	0	Echinostoma	1298
333	2013-7-16	20	Pseudacris regilla	0	Cephalogonimus	0
333	2013-7-16	20	Pseudacris regilla	0	Alaria	0
333	2013-7-16	20	Pseudacris regilla	0	Ranavirus	0
333	2013-7-16	20	Pseudacris regilla	0	Batrachochytrium dendrobatidis	4.2213325699
334	2013-7-16	20	Pseudacris regilla	0	Ribeiroia	0
[truncated: 7,301 more rows]
