# Supplementary material for: Multilevel Models for the Distribution of Hosts and Symbionts
Source: PLoS One. 2016 Nov 10;11(11):e0165768. doi: 10.1371/journal.pone.0165768 (PMC5104364; doi:10.1371/journal.pone.0165768)
Supplement: S1 Code — The analysis.R file will read and process the data from host_data.csv and parasite_data.csv, compile the Stan model (mod.stan), then estimate the parameters and recreate the figures. (ZIP) [file pone.0165768.s001.zip › code_supp/host_data.csv]

sample_id	date	site	species	count
ns01-01	2013-06-13	1	Anaxyrus boreas	0
ns01-02	2013-06-13	1	Anaxyrus boreas	0
ns01-03	2013-06-13	1	Anaxyrus boreas	0
ns01-04	2013-06-13	1	Anaxyrus boreas	0
ns01-05	2013-06-13	1	Anaxyrus boreas	0
ns01-06	2013-06-13	1	Anaxyrus boreas	0
ns01-07	2013-06-13	1	Anaxyrus boreas	0
ns01-08	2013-06-13	1	Anaxyrus boreas	0
ns01-09	2013-06-13	1	Anaxyrus boreas	0
ns01-10	2013-06-13	1	Anaxyrus boreas	0
ns01-01	2013-06-13	2	Anaxyrus boreas	0
ns01-02	2013-06-13	2	Anaxyrus boreas	0
ns01-03	2013-06-13	2	Anaxyrus boreas	0
ns01-04	2013-06-13	2	Anaxyrus boreas	0
ns01-05	2013-06-13	2	Anaxyrus boreas	0
ns01-06	2013-06-13	2	Anaxyrus boreas	0
ns01-07	2013-06-13	2	Anaxyrus boreas	0
ns01-08	2013-06-13	2	Anaxyrus boreas	0
ns01-09	2013-06-13	2	Anaxyrus boreas	0
ns01-10	2013-06-13	2	Anaxyrus boreas	0
ns01-01	2013-06-13	3	Anaxyrus boreas	0
ns01-02	2013-06-13	3	Anaxyrus boreas	0
ns01-03	2013-06-13	3	Anaxyrus boreas	0
ns01-04	2013-06-13	3	Anaxyrus boreas	0
ns01-05	2013-06-13	3	Anaxyrus boreas	0
ns01-06	2013-06-13	3	Anaxyrus boreas	0
ns01-07	2013-06-13	3	Anaxyrus boreas	0
ns01-08	2013-06-13	3	Anaxyrus boreas	0
ns01-09	2013-06-13	3	Anaxyrus boreas	0
ns01-10	2013-06-13	3	Anaxyrus boreas	0
ns01-01	2013-06-13	4	Anaxyrus boreas	0
ns01-02	2013-06-13	4	Anaxyrus boreas	0
ns01-03	2013-06-13	4	Anaxyrus boreas	0
ns01-04	2013-06-13	4	Anaxyrus boreas	0
ns01-05	2013-06-13	4	Anaxyrus boreas	0
ns01-06	2013-06-13	4	Anaxyrus boreas	0
ns01-07	2013-06-13	4	Anaxyrus boreas	0
ns01-08	2013-06-13	4	Anaxyrus boreas	0
ns01-09	2013-06-13	4	Anaxyrus boreas	0
ns01-10	2013-06-13	4	Anaxyrus boreas	0
ns01-01	2013-05-14	5	Anaxyrus boreas	0
ns01-02	2013-05-14	5	Anaxyrus boreas	0
ns01-03	2013-05-14	5	Anaxyrus boreas	18
ns01-04	2013-05-14	5	Anaxyrus boreas	0
ns01-05	2013-05-14	5	Anaxyrus boreas	0
ns01-06	2013-05-14	5	Anaxyrus boreas	0
ns01-07	2013-05-14	5	Anaxyrus boreas	0
ns01-08	2013-05-14	5	Anaxyrus boreas	0
ns01-09	2013-05-14	5	Anaxyrus boreas	0
ns01-10	2013-05-14	5	Anaxyrus boreas	0
ns01-01	2013-05-10	6	Anaxyrus boreas	0
ns01-02	2013-05-10	6	Anaxyrus boreas	0
ns01-03	2013-05-10	6	Anaxyrus boreas	0
ns01-04	2013-05-10	6	Anaxyrus boreas	0
ns01-05	2013-05-10	6	Anaxyrus boreas	0
ns01-06	2013-05-10	6	Anaxyrus boreas	0
ns01-07	2013-05-10	6	Anaxyrus boreas	0
ns01-08	2013-05-10	6	Anaxyrus boreas	0
ns01-09	2013-05-10	6	Anaxyrus boreas	0
ns01-10	2013-05-10	6	Anaxyrus boreas	0
ns01-01	2013-06-12	7	Anaxyrus boreas	0
ns01-02	2013-06-12	7	Anaxyrus boreas	0
ns01-03	2013-06-12	7	Anaxyrus boreas	0
ns01-04	2013-06-12	7	Anaxyrus boreas	0
ns01-05	2013-06-12	7	Anaxyrus boreas	0
ns01-06	2013-06-12	7	Anaxyrus boreas	0
ns01-08	2013-06-12	7	Anaxyrus boreas	0
ns01-09	2013-06-12	7	Anaxyrus boreas	0
ns01-10	2013-06-12	7	Anaxyrus boreas	0
ns01-01	2013-05-21	8	Anaxyrus boreas	0
ns01-02	2013-05-21	8	Anaxyrus boreas	0
ns01-03	2013-05-21	8	Anaxyrus boreas	0
ns01-04	2013-05-21	8	Anaxyrus boreas	0
ns01-05	2013-05-21	8	Anaxyrus boreas	0
ns01-06	2013-05-21	8	Anaxyrus boreas	0
ns01-07	2013-05-21	8	Anaxyrus boreas	0
ns01-08	2013-05-21	8	Anaxyrus boreas	0
ns01-09	2013-05-21	8	Anaxyrus boreas	0
ns01-10	2013-05-21	8	Anaxyrus boreas	0
ns01-01	2013-05-21	9	Anaxyrus boreas	0
ns01-02	2013-05-21	9	Anaxyrus boreas	0
ns01-03	2013-05-21	9	Anaxyrus boreas	0
ns01-04	2013-05-21	9	Anaxyrus boreas	0
ns01-05	2013-05-21	9	Anaxyrus boreas	0
ns01-06	2013-05-21	9	Anaxyrus boreas	0
ns01-07	2013-05-21	9	Anaxyrus boreas	0
ns01-08	2013-05-21	9	Anaxyrus boreas	0
ns01-09	2013-05-21	9	Anaxyrus boreas	0
ns01-10	2013-05-21	9	Anaxyrus boreas	0
ns01-01	2013-06-04	10	Anaxyrus boreas	0
ns01-02	2013-06-04	10	Anaxyrus boreas	0
ns01-03	2013-06-04	10	Anaxyrus boreas	0
ns01-04	2013-06-04	10	Anaxyrus boreas	0
ns01-05	2013-06-04	10	Anaxyrus boreas	0
ns01-06	2013-06-04	10	Anaxyrus boreas	0
ns01-07	2013-06-04	10	Anaxyrus boreas	0
ns01-08	2013-06-04	10	Anaxyrus boreas	0
ns01-09	2013-06-04	10	Anaxyrus boreas	0
ns01-10	2013-06-04	10	Anaxyrus boreas	0
ns01-01	2013-05-28	11	Anaxyrus boreas	0
ns01-02	2013-05-28	11	Anaxyrus boreas	0
ns01-03	2013-05-28	11	Anaxyrus boreas	0
ns01-04	2013-05-28	11	Anaxyrus boreas	0
ns01-05	2013-05-28	11	Anaxyrus boreas	0
ns01-06	2013-05-28	11	Anaxyrus boreas	0
ns01-07	2013-05-28	11	Anaxyrus boreas	0
ns01-08	2013-05-28	11	Anaxyrus boreas	0
ns01-09	2013-05-28	11	Anaxyrus boreas	0
ns01-10	2013-05-28	11	Anaxyrus boreas	0
ns01-01	2013-05-28	12	Anaxyrus boreas	0
ns01-02	2013-05-28	12	Anaxyrus boreas	0
ns01-03	2013-05-28	12	Anaxyrus boreas	0
ns01-04	2013-05-28	12	Anaxyrus boreas	0
ns01-05	2013-05-28	12	Anaxyrus boreas	0
ns01-06	2013-05-28	12	Anaxyrus boreas	0
ns01-07	2013-05-28	12	Anaxyrus boreas	0
ns01-08	2013-05-28	12	Anaxyrus boreas	0
ns01-09	2013-05-28	12	Anaxyrus boreas	0
ns01-10	2013-05-28	12	Anaxyrus boreas	0
ns01-01	2013-07-15	12	Anaxyrus boreas	0
ns01-02	2013-07-15	12	Anaxyrus boreas	0
ns01-03	2013-07-15	12	Anaxyrus boreas	0
ns01-04	2013-07-15	12	Anaxyrus boreas	0
ns01-05	2013-07-15	12	Anaxyrus boreas	0
ns01-06	2013-07-15	12	Anaxyrus boreas	0
ns01-07	2013-07-15	12	Anaxyrus boreas	0
ns01-08	2013-07-15	12	Anaxyrus boreas	0
ns01-09	2013-07-15	12	Anaxyrus boreas	0
ns01-10	2013-07-15	12	Anaxyrus boreas	0
ns01-01	2013-05-28	13	Anaxyrus boreas	0
ns01-02	2013-05-28	13	Anaxyrus boreas	0
ns01-03	2013-05-28	13	Anaxyrus boreas	0
ns01-04	2013-05-28	13	Anaxyrus boreas	0
ns01-05	2013-05-28	13	Anaxyrus boreas	0
ns01-06	2013-05-28	13	Anaxyrus boreas	0
ns01-07	2013-05-28	13	Anaxyrus boreas	0
ns01-08	2013-05-28	13	Anaxyrus boreas	0
ns01-09	2013-05-28	13	Anaxyrus boreas	0
ns01-10	2013-05-28	13	Anaxyrus boreas	0
ns01-02	2013-05-21	14	Anaxyrus boreas	0
ns01-04	2013-05-21	14	Anaxyrus boreas	0
ns01-06	2013-05-21	14	Anaxyrus boreas	0
ns01-07	2013-05-21	14	Anaxyrus boreas	0
ns01-08	2013-05-21	14	Anaxyrus boreas	0
ns01-09	2013-05-21	14	Anaxyrus boreas	0
ns01-10	2013-05-21	14	Anaxyrus boreas	0
ns01-01	2013-05-21	15	Anaxyrus boreas	0
ns01-02	2013-05-21	15	Anaxyrus boreas	0
ns01-03	2013-05-21	15	Anaxyrus boreas	0
ns01-04	2013-05-21	15	Anaxyrus boreas	0
ns01-05	2013-05-21	15	Anaxyrus boreas	0
ns01-06	2013-05-21	15	Anaxyrus boreas	0
ns01-07	2013-05-21	15	Anaxyrus boreas	0
ns01-08	2013-05-21	15	Anaxyrus boreas	0
ns01-09	2013-05-21	15	Anaxyrus boreas	0
ns01-10	2013-05-21	15	Anaxyrus boreas	0
ns01-01	2013-07-04	16	Anaxyrus boreas	0
ns01-02	2013-07-04	16	Anaxyrus boreas	0
ns01-03	2013-07-04	16	Anaxyrus boreas	0
ns01-04	2013-07-04	16	Anaxyrus boreas	0
ns01-05	2013-07-04	16	Anaxyrus boreas	0
ns01-06	2013-07-04	16	Anaxyrus boreas	0
ns01-07	2013-07-04	16	Anaxyrus boreas	0
ns01-08	2013-07-04	16	Anaxyrus boreas	0
ns01-09	2013-07-04	16	Anaxyrus boreas	0
ns01-10	2013-07-04	16	Anaxyrus boreas	0
ns01-01	2013-07-15	16	Anaxyrus boreas	0
ns01-02	2013-07-15	16	Anaxyrus boreas	0
ns01-03	2013-07-15	16	Anaxyrus boreas	0
ns01-04	2013-07-15	16	Anaxyrus boreas	0
ns01-05	2013-07-15	16	Anaxyrus boreas	0
ns01-06	2013-07-15	16	Anaxyrus boreas	0
ns01-07	2013-07-15	16	Anaxyrus boreas	0
ns01-08	2013-07-15	16	Anaxyrus boreas	0
ns01-09	2013-07-15	16	Anaxyrus boreas	0
ns01-10	2013-07-15	16	Anaxyrus boreas	0
ns01-01	2013-06-04	17	Anaxyrus boreas	0
ns01-02	2013-06-04	17	Anaxyrus boreas	0
ns01-03	2013-06-04	17	Anaxyrus boreas	0
ns01-04	2013-06-04	17	Anaxyrus boreas	0
ns01-05	2013-06-04	17	Anaxyrus boreas	0
ns01-06	2013-06-04	17	Anaxyrus boreas	0
ns01-07	2013-06-04	17	Anaxyrus boreas	0
ns01-08	2013-06-04	17	Anaxyrus boreas	0
ns01-09	2013-06-04	17	Anaxyrus boreas	0
ns01-10	2013-06-04	17	Anaxyrus boreas	0
ns01-01	2013-07-31	17	Anaxyrus boreas	0
ns01-02	2013-07-31	17	Anaxyrus boreas	0
ns01-03	2013-07-31	17	Anaxyrus boreas	0
ns01-04	2013-07-31	17	Anaxyrus boreas	0
ns01-05	2013-07-31	17	Anaxyrus boreas	0
ns01-06	2013-07-31	17	Anaxyrus boreas	0
ns01-07	2013-07-31	17	Anaxyrus boreas	0
ns01-08	2013-07-31	17	Anaxyrus boreas	0
ns01-09	2013-07-31	17	Anaxyrus boreas	0
ns01-10	2013-07-31	17	Anaxyrus boreas	0
ns01-01	2013-05-28	18	Anaxyrus boreas	0
ns01-02	2013-05-28	18	Anaxyrus boreas	0
ns01-03	2013-05-28	18	Anaxyrus boreas	0
ns01-04	2013-05-28	18	Anaxyrus boreas	0
ns01-05	2013-05-28	18	Anaxyrus boreas	0
ns01-06	2013-05-28	18	Anaxyrus boreas	0
ns01-07	2013-05-28	18	Anaxyrus boreas	0
ns01-08	2013-05-28	18	Anaxyrus boreas	0
ns01-09	2013-05-28	18	Anaxyrus boreas	0
ns01-10	2013-05-28	18	Anaxyrus boreas	0
ns01-01	2013-05-09	19	Anaxyrus boreas	1
ns01-02	2013-05-09	19	Anaxyrus boreas	0
ns01-03	2013-05-09	19	Anaxyrus boreas	0
ns01-04	2013-05-09	19	Anaxyrus boreas	0
ns01-05	2013-05-09	19	Anaxyrus boreas	0
ns01-06	2013-05-09	19	Anaxyrus boreas	0
ns01-07	2013-05-09	19	Anaxyrus boreas	0
ns01-08	2013-05-09	19	Anaxyrus boreas	0
ns01-09	2013-05-09	19	Anaxyrus boreas	0
ns01-10	2013-05-09	19	Anaxyrus boreas	0
ns01-01	2013-05-11	20	Anaxyrus boreas	0
ns01-02	2013-05-11	20	Anaxyrus boreas	7
ns01-03	2013-05-11	20	Anaxyrus boreas	0
ns01-04	2013-05-11	20	Anaxyrus boreas	0
ns01-05	2013-05-11	20	Anaxyrus boreas	0
ns01-06	2013-05-11	20	Anaxyrus boreas	0
ns01-07	2013-05-11	20	Anaxyrus boreas	1
ns01-08	2013-05-11	20	Anaxyrus boreas	0
ns01-09	2013-05-11	20	Anaxyrus boreas	0
ns01-10	2013-05-11	20	Anaxyrus boreas	0
ns01-01	2013-05-09	21	Anaxyrus boreas	1
ns01-02	2013-05-09	21	Anaxyrus boreas	0
ns01-03	2013-05-09	21	Anaxyrus boreas	0
ns01-04	2013-05-09	21	Anaxyrus boreas	0
ns01-05	2013-05-09	21	Anaxyrus boreas	0
ns01-06	2013-05-09	21	Anaxyrus boreas	0
ns01-07	2013-05-09	21	Anaxyrus boreas	3
ns01-08	2013-05-09	21	Anaxyrus boreas	1
ns01-09	2013-05-09	21	Anaxyrus boreas	0
ns01-10	2013-05-09	21	Anaxyrus boreas	3
ns01-01	2013-05-22	22	Anaxyrus boreas	0
ns01-02	2013-05-22	22	Anaxyrus boreas	0
ns01-03	2013-05-22	22	Anaxyrus boreas	0
ns01-04	2013-05-22	22	Anaxyrus boreas	0
ns01-05	2013-05-22	22	Anaxyrus boreas	0
ns01-06	2013-05-22	22	Anaxyrus boreas	0
ns01-07	2013-05-22	22	Anaxyrus boreas	0
ns01-08	2013-05-22	22	Anaxyrus boreas	0
ns01-09	2013-05-22	22	Anaxyrus boreas	0
ns01-10	2013-05-22	22	Anaxyrus boreas	0
ns01-01	2013-05-22	23	Anaxyrus boreas	0
ns01-02	2013-05-22	23	Anaxyrus boreas	0
ns01-03	2013-05-22	23	Anaxyrus boreas	0
ns01-04	2013-05-22	23	Anaxyrus boreas	0
ns01-05	2013-05-22	23	Anaxyrus boreas	0
ns01-06	2013-05-22	23	Anaxyrus boreas	0
ns01-07	2013-05-22	23	Anaxyrus boreas	0
ns01-08	2013-05-22	23	Anaxyrus boreas	0
ns01-09	2013-05-22	23	Anaxyrus boreas	0
ns01-10	2013-05-22	23	Anaxyrus boreas	0
ns01-01	2013-05-22	24	Anaxyrus boreas	0
ns01-02	2013-05-22	24	Anaxyrus boreas	0
ns01-03	2013-05-22	24	Anaxyrus boreas	0
ns01-04	2013-05-22	24	Anaxyrus boreas	0
ns01-05	2013-05-22	24	Anaxyrus boreas	0
ns01-06	2013-05-22	24	Anaxyrus boreas	0
ns01-07	2013-05-22	24	Anaxyrus boreas	0
ns01-08	2013-05-22	24	Anaxyrus boreas	0
ns01-09	2013-05-22	24	Anaxyrus boreas	0
ns01-10	2013-05-22	24	Anaxyrus boreas	0
ns01-01	2013-05-11	25	Anaxyrus boreas	0
ns01-02	2013-05-11	25	Anaxyrus boreas	0
ns01-03	2013-05-11	25	Anaxyrus boreas	0
ns01-04	2013-05-11	25	Anaxyrus boreas	0
ns01-05	2013-05-11	25	Anaxyrus boreas	0
ns01-06	2013-05-11	25	Anaxyrus boreas	0
ns01-07	2013-05-11	25	Anaxyrus boreas	0
ns01-08	2013-05-11	25	Anaxyrus boreas	0
ns01-09	2013-05-11	25	Anaxyrus boreas	0
ns01-10	2013-05-11	25	Anaxyrus boreas	0
ns01-11	2013-05-11	25	Anaxyrus boreas	0
ns01-12	2013-05-11	25	Anaxyrus boreas	0
ns01-01	2013-06-18	26	Anaxyrus boreas	0
ns01-02	2013-06-18	26	Anaxyrus boreas	0
ns01-03	2013-06-18	26	Anaxyrus boreas	0
ns01-04	2013-06-18	26	Anaxyrus boreas	0
ns01-05	2013-06-18	26	Anaxyrus boreas	0
ns01-06	2013-06-18	26	Anaxyrus boreas	0
ns01-07	2013-06-18	26	Anaxyrus boreas	0
ns01-08	2013-06-18	26	Anaxyrus boreas	0
ns01-09	2013-06-18	26	Anaxyrus boreas	0
ns01-10	2013-06-18	26	Anaxyrus boreas	0
ns01-01	2013-05-17	27	Anaxyrus boreas	0
ns01-02	2013-05-17	27	Anaxyrus boreas	0
ns01-03	2013-05-17	27	Anaxyrus boreas	0
ns01-04	2013-05-17	27	Anaxyrus boreas	0
ns01-05	2013-05-17	27	Anaxyrus boreas	0
ns01-06	2013-05-17	27	Anaxyrus boreas	0
ns01-07	2013-05-17	27	Anaxyrus boreas	0
ns01-08	2013-05-17	27	Anaxyrus boreas	0
ns01-09	2013-05-17	27	Anaxyrus boreas	0
ns01-10	2013-05-17	27	Anaxyrus boreas	0
ns01-01	2013-06-25	28	Anaxyrus boreas	0
ns01-02	2013-06-25	28	Anaxyrus boreas	0
ns01-03	2013-06-25	28	Anaxyrus boreas	0
ns01-04	2013-06-25	28	Anaxyrus boreas	0
ns01-05	2013-06-25	28	Anaxyrus boreas	0
ns01-06	2013-06-25	28	Anaxyrus boreas	0
ns01-07	2013-06-25	28	Anaxyrus boreas	0
ns01-08	2013-06-25	28	Anaxyrus boreas	0
ns01-09	2013-06-25	28	Anaxyrus boreas	0
ns01-10	2013-06-25	28	Anaxyrus boreas	0
ns01-01	2013-05-16	29	Anaxyrus boreas	0
ns01-02	2013-05-16	29	Anaxyrus boreas	0
ns01-03	2013-05-16	29	Anaxyrus boreas	0
ns01-04	2013-05-16	29	Anaxyrus boreas	0
ns01-05	2013-05-16	29	Anaxyrus boreas	0
ns01-06	2013-05-16	29	Anaxyrus boreas	0
ns01-07	2013-05-16	29	Anaxyrus boreas	0
ns01-08	2013-05-16	29	Anaxyrus boreas	0
ns01-09	2013-05-16	29	Anaxyrus boreas	0
ns01-10	2013-05-16	29	Anaxyrus boreas	0
ns01-01	2013-06-18	30	Anaxyrus boreas	0
ns01-02	2013-06-18	30	Anaxyrus boreas	0
ns01-03	2013-06-18	30	Anaxyrus boreas	0
ns01-04	2013-06-18	30	Anaxyrus boreas	0
ns01-05	2013-06-18	30	Anaxyrus boreas	0
ns01-06	2013-06-18	30	Anaxyrus boreas	0
ns01-07	2013-06-18	30	Anaxyrus boreas	0
ns01-08	2013-06-18	30	Anaxyrus boreas	0
ns01-09	2013-06-18	30	Anaxyrus boreas	0
ns01-10	2013-06-18	30	Anaxyrus boreas	0
ns01-01	2013-06-18	31	Anaxyrus boreas	0
ns01-02	2013-06-18	31	Anaxyrus boreas	0
ns01-03	2013-06-18	31	Anaxyrus boreas	0
ns01-04	2013-06-18	31	Anaxyrus boreas	0
ns01-05	2013-06-18	31	Anaxyrus boreas	0
ns01-06	2013-06-18	31	Anaxyrus boreas	0
ns01-07	2013-06-18	31	Anaxyrus boreas	0
ns01-08	2013-06-18	31	Anaxyrus boreas	0
ns01-09	2013-06-18	31	Anaxyrus boreas	0
ns01-10	2013-06-18	31	Anaxyrus boreas	0
ns01-01	2013-06-05	32	Anaxyrus boreas	0
ns01-02	2013-06-05	32	Anaxyrus boreas	0
ns01-01	2013-05-11	33	Anaxyrus boreas	0
ns01-02	2013-05-11	33	Anaxyrus boreas	0
ns01-03	2013-05-11	33	Anaxyrus boreas	0
ns01-04	2013-05-11	33	Anaxyrus boreas	0
ns01-05	2013-05-11	33	Anaxyrus boreas	0
ns01-06	2013-05-11	33	Anaxyrus boreas	0
ns01-07	2013-05-11	33	Anaxyrus boreas	0
ns01-08	2013-05-11	33	Anaxyrus boreas	0
ns01-09	2013-05-11	33	Anaxyrus boreas	0
ns01-10	2013-05-11	33	Anaxyrus boreas	0
ns01-11	2013-05-11	33	Anaxyrus boreas	0
ns01-12	2013-05-11	33	Anaxyrus boreas	0
ns01-13	2013-05-11	33	Anaxyrus boreas	0
ns01-14	2013-05-11	33	Anaxyrus boreas	0
ns01-15	2013-05-11	33	Anaxyrus boreas	0
ns01-01	2013-05-14	34	Anaxyrus boreas	0
ns01-02	2013-05-14	34	Anaxyrus boreas	0
ns01-03	2013-05-14	34	Anaxyrus boreas	0
ns01-04	2013-05-14	34	Anaxyrus boreas	0
ns01-05	2013-05-14	34	Anaxyrus boreas	0
ns01-06	2013-05-14	34	Anaxyrus boreas	0
ns01-07	2013-05-14	34	Anaxyrus boreas	0
ns01-08	2013-05-14	34	Anaxyrus boreas	0
ns01-09	2013-05-14	34	Anaxyrus boreas	0
ns01-10	2013-05-14	34	Anaxyrus boreas	0
ns01-01	2013-05-23	35	Anaxyrus boreas	0
ns01-02	2013-05-23	35	Anaxyrus boreas	0
ns01-03	2013-05-23	35	Anaxyrus boreas	0
ns01-04	2013-05-23	35	Anaxyrus boreas	0
ns01-05	2013-05-23	35	Anaxyrus boreas	0
ns01-06	2013-05-23	35	Anaxyrus boreas	0
ns01-07	2013-05-23	35	Anaxyrus boreas	0
ns01-08	2013-05-23	35	Anaxyrus boreas	0
ns01-09	2013-05-23	35	Anaxyrus boreas	0
ns01-10	2013-05-23	35	Anaxyrus boreas	0
ns01-01	2013-05-23	36	Anaxyrus boreas	0
ns01-02	2013-05-23	36	Anaxyrus boreas	0
ns01-03	2013-05-23	36	Anaxyrus boreas	0
ns01-04	2013-05-23	36	Anaxyrus boreas	0
ns01-05	2013-05-23	36	Anaxyrus boreas	0
ns01-06	2013-05-23	36	Anaxyrus boreas	0
ns01-07	2013-05-23	36	Anaxyrus boreas	0
ns01-08	2013-05-23	36	Anaxyrus boreas	0
ns01-09	2013-05-23	36	Anaxyrus boreas	0
ns01-10	2013-05-23	36	Anaxyrus boreas	0
ns01-01	2013-07-17	36	Anaxyrus boreas	0
ns01-02	2013-07-17	36	Anaxyrus boreas	0
ns01-03	2013-07-17	36	Anaxyrus boreas	0
ns01-04	2013-07-17	36	Anaxyrus boreas	0
ns01-05	2013-07-17	36	Anaxyrus boreas	0
ns01-06	2013-07-17	36	Anaxyrus boreas	0
ns01-07	2013-07-17	36	Anaxyrus boreas	0
ns01-08	2013-07-17	36	Anaxyrus boreas	0
ns01-09	2013-07-17	36	Anaxyrus boreas	0
ns01-10	2013-07-17	36	Anaxyrus boreas	0
ns01-01	2013-05-23	37	Anaxyrus boreas	0
ns01-02	2013-05-23	37	Anaxyrus boreas	0
ns01-03	2013-05-23	37	Anaxyrus boreas	0
ns01-04	2013-05-23	37	Anaxyrus boreas	0
ns01-05	2013-05-23	37	Anaxyrus boreas	0
ns01-06	2013-05-23	37	Anaxyrus boreas	0
ns01-07	2013-05-23	37	Anaxyrus boreas	0
ns01-08	2013-05-23	37	Anaxyrus boreas	0
ns01-09	2013-05-23	37	Anaxyrus boreas	0
ns01-10	2013-05-23	37	Anaxyrus boreas	0
ns01-01	2013-05-23	38	Anaxyrus boreas	0
ns01-02	2013-05-23	38	Anaxyrus boreas	0
ns01-03	2013-05-23	38	Anaxyrus boreas	0
ns01-04	2013-05-23	38	Anaxyrus boreas	0
ns01-05	2013-05-23	38	Anaxyrus boreas	0
ns01-06	2013-05-23	38	Anaxyrus boreas	0
ns01-07	2013-05-23	38	Anaxyrus boreas	0
ns01-08	2013-05-23	38	Anaxyrus boreas	0
ns01-09	2013-05-23	38	Anaxyrus boreas	0
ns01-10	2013-05-23	38	Anaxyrus boreas	0
ns01-01	2013-05-27	39	Anaxyrus boreas	0
ns01-02	2013-05-27	39	Anaxyrus boreas	0
ns01-03	2013-05-27	39	Anaxyrus boreas	0
ns01-04	2013-05-27	39	Anaxyrus boreas	0
ns01-05	2013-05-27	39	Anaxyrus boreas	0
ns01-06	2013-05-27	39	Anaxyrus boreas	0
ns01-07	2013-05-27	39	Anaxyrus boreas	0
ns01-08	2013-05-27	39	Anaxyrus boreas	0
ns01-09	2013-05-27	39	Anaxyrus boreas	0
ns01-10	2013-05-27	39	Anaxyrus boreas	0
ns01-01	2013-06-27	39	Anaxyrus boreas	0
ns01-02	2013-06-27	39	Anaxyrus boreas	0
ns01-03	2013-06-27	39	Anaxyrus boreas	0
ns01-04	2013-06-27	39	Anaxyrus boreas	0
ns01-05	2013-06-27	39	Anaxyrus boreas	0
ns01-06	2013-06-27	39	Anaxyrus boreas	0
ns01-07	2013-06-27	39	Anaxyrus boreas	0
ns01-08	2013-06-27	39	Anaxyrus boreas	0
ns01-09	2013-06-27	39	Anaxyrus boreas	0
ns01-10	2013-06-27	39	Anaxyrus boreas	0
ns01-01	2013-05-28	40	Anaxyrus boreas	0
ns01-02	2013-05-28	40	Anaxyrus boreas	0
ns01-03	2013-05-28	40	Anaxyrus boreas	0
ns01-04	2013-05-28	40	Anaxyrus boreas	0
ns01-05	2013-05-28	40	Anaxyrus boreas	0
ns01-06	2013-05-28	40	Anaxyrus boreas	0
ns01-07	2013-05-28	40	Anaxyrus boreas	0
ns01-08	2013-05-28	40	Anaxyrus boreas	0
ns01-09	2013-05-28	40	Anaxyrus boreas	0
ns01-10	2013-05-28	40	Anaxyrus boreas	0
ns01-01	2013-05-27	41	Anaxyrus boreas	0
ns01-02	2013-05-27	41	Anaxyrus boreas	0
ns01-03	2013-05-27	41	Anaxyrus boreas	0
ns01-04	2013-05-27	41	Anaxyrus boreas	0
ns01-05	2013-05-27	41	Anaxyrus boreas	0
ns01-06	2013-05-27	41	Anaxyrus boreas	0
ns01-07	2013-05-27	41	Anaxyrus boreas	0
ns01-08	2013-05-27	41	Anaxyrus boreas	0
ns01-09	2013-05-27	41	Anaxyrus boreas	0
ns01-10	2013-05-27	41	Anaxyrus boreas	0
ns01-01	2013-05-27	42	Anaxyrus boreas	0
ns01-02	2013-05-27	42	Anaxyrus boreas	0
ns01-03	2013-05-27	42	Anaxyrus boreas	0
ns01-04	2013-05-27	42	Anaxyrus boreas	0
ns01-05	2013-05-27	42	Anaxyrus boreas	0
ns01-06	2013-05-27	42	Anaxyrus boreas	0
ns01-07	2013-05-27	42	Anaxyrus boreas	0
ns01-08	2013-05-27	42	Anaxyrus boreas	0
ns01-09	2013-05-27	42	Anaxyrus boreas	0
ns01-10	2013-05-27	42	Anaxyrus boreas	0
ns01-01	2013-05-11	43	Anaxyrus boreas	0
ns01-02	2013-05-11	43	Anaxyrus boreas	0
ns01-03	2013-05-11	43	Anaxyrus boreas	0
ns01-04	2013-05-11	43	Anaxyrus boreas	0
ns01-05	2013-05-11	43	Anaxyrus boreas	0
ns01-06	2013-05-11	43	Anaxyrus boreas	0
ns01-07	2013-05-11	43	Anaxyrus boreas	0
ns01-08	2013-05-11	43	Anaxyrus boreas	0
ns01-09	2013-05-11	43	Anaxyrus boreas	0
ns01-10	2013-05-11	43	Anaxyrus boreas	0
ns01-01	2013-05-10	44	Anaxyrus boreas	0
ns01-02	2013-05-10	44	Anaxyrus boreas	0
ns01-03	2013-05-10	44	Anaxyrus boreas	0
ns01-04	2013-05-10	44	Anaxyrus boreas	0
ns01-05	2013-05-10	44	Anaxyrus boreas	0
ns01-06	2013-05-10	44	Anaxyrus boreas	0
ns01-07	2013-05-10	44	Anaxyrus boreas	0
ns01-08	2013-05-10	44	Anaxyrus boreas	0
ns01-09	2013-05-10	44	Anaxyrus boreas	0
ns01-10	2013-05-10	44	Anaxyrus boreas	0
ns01-01	2013-05-14	45	Anaxyrus boreas	0
ns01-02	2013-05-14	45	Anaxyrus boreas	0
ns01-03	2013-05-14	45	Anaxyrus boreas	0
ns01-04	2013-05-14	45	Anaxyrus boreas	0
ns01-05	2013-05-14	45	Anaxyrus boreas	0
ns01-06	2013-05-14	45	Anaxyrus boreas	0
ns01-07	2013-05-14	45	Anaxyrus boreas	0
ns01-08	2013-05-14	45	Anaxyrus boreas	0
ns01-09	2013-05-14	45	Anaxyrus boreas	0
ns01-10	2013-05-14	45	Anaxyrus boreas	0
ns01-01	2013-05-30	46	Anaxyrus boreas	0
ns01-02	2013-05-30	46	Anaxyrus boreas	0
ns01-03	2013-05-30	46	Anaxyrus boreas	0
ns01-04	2013-05-30	46	Anaxyrus boreas	0
ns01-05	2013-05-30	46	Anaxyrus boreas	0
ns01-06	2013-05-30	46	Anaxyrus boreas	0
ns01-07	2013-05-30	46	Anaxyrus boreas	0
ns01-08	2013-05-30	46	Anaxyrus boreas	0
ns01-09	2013-05-30	46	Anaxyrus boreas	0
ns01-10	2013-05-30	46	Anaxyrus boreas	0
ns01-01	2013-05-30	47	Anaxyrus boreas	0
ns01-02	2013-05-30	47	Anaxyrus boreas	0
ns01-03	2013-05-30	47	Anaxyrus boreas	0
ns01-04	2013-05-30	47	Anaxyrus boreas	0
ns01-05	2013-05-30	47	Anaxyrus boreas	0
ns01-06	2013-05-30	47	Anaxyrus boreas	0
ns01-07	2013-05-30	47	Anaxyrus boreas	0
ns01-08	2013-05-30	47	Anaxyrus boreas	0
ns01-09	2013-05-30	47	Anaxyrus boreas	0
ns01-10	2013-05-30	47	Anaxyrus boreas	0
ns01-01	2013-05-13	48	Anaxyrus boreas	0
ns01-02	2013-05-13	48	Anaxyrus boreas	0
ns01-03	2013-05-13	48	Anaxyrus boreas	0
ns01-04	2013-05-13	48	Anaxyrus boreas	0
ns01-05	2013-05-13	48	Anaxyrus boreas	0
ns01-06	2013-05-13	48	Anaxyrus boreas	0
ns01-07	2013-05-13	48	Anaxyrus boreas	0
ns01-08	2013-05-13	48	Anaxyrus boreas	0
ns01-09	2013-05-13	48	Anaxyrus boreas	0
ns01-10	2013-05-13	48	Anaxyrus boreas	0
ns01-01	2013-06-12	49	Anaxyrus boreas	0
ns01-02	2013-06-12	49	Anaxyrus boreas	0
ns01-03	2013-06-12	49	Anaxyrus boreas	0
ns01-04	2013-06-12	49	Anaxyrus boreas	0
ns01-05	2013-06-12	49	Anaxyrus boreas	0
ns01-06	2013-06-12	49	Anaxyrus boreas	0
ns01-07	2013-06-12	49	Anaxyrus boreas	0
ns01-08	2013-06-12	49	Anaxyrus boreas	0
ns01-09	2013-06-12	49	Anaxyrus boreas	0
ns01-10	2013-06-12	49	Anaxyrus boreas	0
ns01-01	2013-06-05	50	Anaxyrus boreas	0
ns01-02	2013-06-05	50	Anaxyrus boreas	0
ns01-03	2013-06-05	50	Anaxyrus boreas	0
ns01-04	2013-06-05	50	Anaxyrus boreas	0
ns01-05	2013-06-05	50	Anaxyrus boreas	0
ns01-06	2013-06-05	50	Anaxyrus boreas	0
ns01-07	2013-06-05	50	Anaxyrus boreas	0
ns01-08	2013-06-05	50	Anaxyrus boreas	0
ns01-09	2013-06-05	50	Anaxyrus boreas	0
ns01-10	2013-06-05	50	Anaxyrus boreas	0
ns01-01	2013-05-13	51	Anaxyrus boreas	0
ns01-02	2013-05-13	51	Anaxyrus boreas	0
ns01-03	2013-05-13	51	Anaxyrus boreas	0
ns01-04	2013-05-13	51	Anaxyrus boreas	0
ns01-05	2013-05-13	51	Anaxyrus boreas	0
ns01-06	2013-05-13	51	Anaxyrus boreas	0
ns01-07	2013-05-13	51	Anaxyrus boreas	0
ns01-08	2013-05-13	51	Anaxyrus boreas	0
ns01-09	2013-05-13	51	Anaxyrus boreas	0
ns01-10	2013-05-13	51	Anaxyrus boreas	0
ns01-01	2013-05-13	52	Anaxyrus boreas	0
ns01-02	2013-05-13	52	Anaxyrus boreas	0
ns01-03	2013-05-13	52	Anaxyrus boreas	0
ns01-04	2013-05-13	52	Anaxyrus boreas	0
ns01-05	2013-05-13	52	Anaxyrus boreas	0
ns01-06	2013-05-13	52	Anaxyrus boreas	0
ns01-07	2013-05-13	52	Anaxyrus boreas	0
ns01-08	2013-05-13	52	Anaxyrus boreas	0
ns01-09	2013-05-13	52	Anaxyrus boreas	0
ns01-10	2013-05-13	52	Anaxyrus boreas	0
ns01-01	2013-05-13	53	Anaxyrus boreas	0
ns01-02	2013-05-13	53	Anaxyrus boreas	0
ns01-03	2013-05-13	53	Anaxyrus boreas	0
ns01-04	2013-05-13	53	Anaxyrus boreas	0
ns01-05	2013-05-13	53	Anaxyrus boreas	0
ns01-06	2013-05-13	53	Anaxyrus boreas	0
ns01-07	2013-05-13	53	Anaxyrus boreas	0
ns01-08	2013-05-13	53	Anaxyrus boreas	0
ns01-09	2013-05-13	53	Anaxyrus boreas	0
ns01-10	2013-05-13	53	Anaxyrus boreas	0
ns01-01	2013-05-10	54	Anaxyrus boreas	0
ns01-02	2013-05-10	54	Anaxyrus boreas	0
ns01-03	2013-05-10	54	Anaxyrus boreas	5
ns01-04	2013-05-10	54	Anaxyrus boreas	0
ns01-05	2013-05-10	54	Anaxyrus boreas	500
ns01-06	2013-05-10	54	Anaxyrus boreas	13
ns01-07	2013-05-10	54	Anaxyrus boreas	6
ns01-08	2013-05-10	54	Anaxyrus boreas	2
ns01-09	2013-05-10	54	Anaxyrus boreas	3
ns01-10	2013-05-10	54	Anaxyrus boreas	1
ns01-01	2013-06-03	55	Anaxyrus boreas	0
ns01-02	2013-06-03	55	Anaxyrus boreas	0
ns01-03	2013-06-03	55	Anaxyrus boreas	0
ns01-04	2013-06-03	55	Anaxyrus boreas	0
ns01-05	2013-06-03	55	Anaxyrus boreas	0
ns01-06	2013-06-03	55	Anaxyrus boreas	0
ns01-07	2013-06-03	55	Anaxyrus boreas	0
ns01-08	2013-06-03	55	Anaxyrus boreas	0
ns01-09	2013-06-03	55	Anaxyrus boreas	0
ns01-10	2013-06-03	55	Anaxyrus boreas	0
ns01-01	2013-06-03	56	Anaxyrus boreas	0
ns01-02	2013-06-03	56	Anaxyrus boreas	0
ns01-03	2013-06-03	56	Anaxyrus boreas	0
ns01-04	2013-06-03	56	Anaxyrus boreas	0
ns01-05	2013-06-03	56	Anaxyrus boreas	0
ns01-06	2013-06-03	56	Anaxyrus boreas	0
ns01-07	2013-06-03	56	Anaxyrus boreas	0
ns01-08	2013-06-03	56	Anaxyrus boreas	0
ns01-09	2013-06-03	56	Anaxyrus boreas	0
ns01-10	2013-06-03	56	Anaxyrus boreas	0
ns01-01	2013-06-03	57	Anaxyrus boreas	0
ns01-02	2013-06-03	57	Anaxyrus boreas	0
ns01-03	2013-06-03	57	Anaxyrus boreas	0
ns01-04	2013-06-03	57	Anaxyrus boreas	0
ns01-05	2013-06-03	57	Anaxyrus boreas	0
ns01-06	2013-06-03	57	Anaxyrus boreas	0
ns01-07	2013-06-03	57	Anaxyrus boreas	0
ns01-08	2013-06-03	57	Anaxyrus boreas	0
ns01-09	2013-06-03	57	Anaxyrus boreas	1
ns01-10	2013-06-03	57	Anaxyrus boreas	0
ns01-01	2013-06-03	58	Anaxyrus boreas	0
ns01-02	2013-06-03	58	Anaxyrus boreas	0
ns01-03	2013-06-03	58	Anaxyrus boreas	0
ns01-04	2013-06-03	58	Anaxyrus boreas	0
ns01-05	2013-06-03	58	Anaxyrus boreas	0
ns01-06	2013-06-03	58	Anaxyrus boreas	0
ns01-07	2013-06-03	58	Anaxyrus boreas	0
ns01-08	2013-06-03	58	Anaxyrus boreas	0
ns01-09	2013-06-03	58	Anaxyrus boreas	0
ns01-10	2013-06-03	58	Anaxyrus boreas	0
ns01-11	2013-06-03	58	Anaxyrus boreas	0
ns01-01	2013-06-03	59	Anaxyrus boreas	0
ns01-02	2013-06-03	59	Anaxyrus boreas	0
ns01-04	2013-06-03	59	Anaxyrus boreas	0
ns01-05	2013-06-03	59	Anaxyrus boreas	0
ns01-06	2013-06-03	59	Anaxyrus boreas	0
ns01-07	2013-06-03	59	Anaxyrus boreas	0
ns01-08	2013-06-03	59	Anaxyrus boreas	0
ns01-09	2013-06-03	59	Anaxyrus boreas	0
ns01-10	2013-06-03	59	Anaxyrus boreas	0
ns01-01	2013-06-03	60	Anaxyrus boreas	0
ns01-02	2013-06-03	60	Anaxyrus boreas	1
ns01-03	2013-06-03	60	Anaxyrus boreas	0
ns01-04	2013-06-03	60	Anaxyrus boreas	3
ns01-05	2013-06-03	60	Anaxyrus boreas	0
ns01-06	2013-06-03	60	Anaxyrus boreas	0
ns01-07	2013-06-03	60	Anaxyrus boreas	0
ns01-08	2013-06-03	60	Anaxyrus boreas	0
ns01-09	2013-06-03	60	Anaxyrus boreas	0
ns01-10	2013-06-03	60	Anaxyrus boreas	0
ns01-01	2013-05-29	61	Anaxyrus boreas	4
ns01-02	2013-05-29	61	Anaxyrus boreas	3
ns01-03	2013-05-29	61	Anaxyrus boreas	0
ns01-04	2013-05-29	61	Anaxyrus boreas	0
ns01-05	2013-05-29	61	Anaxyrus boreas	0
ns01-06	2013-05-29	61	Anaxyrus boreas	1
ns01-07	2013-05-29	61	Anaxyrus boreas	1
ns01-08	2013-05-29	61	Anaxyrus boreas	2
ns01-09	2013-05-29	61	Anaxyrus boreas	1
ns01-10	2013-05-29	61	Anaxyrus boreas	3
ns01-01	2013-05-29	62	Anaxyrus boreas	0
ns01-02	2013-05-29	62	Anaxyrus boreas	0
ns01-03	2013-05-29	62	Anaxyrus boreas	0
ns01-04	2013-05-29	62	Anaxyrus boreas	0
ns01-05	2013-05-29	62	Anaxyrus boreas	0
ns01-06	2013-05-29	62	Anaxyrus boreas	0
ns01-07	2013-05-29	62	Anaxyrus boreas	0
ns01-08	2013-05-29	62	Anaxyrus boreas	0
ns01-09	2013-05-29	62	Anaxyrus boreas	0
ns01-10	2013-05-29	62	Anaxyrus boreas	0
ns01-01	2013-05-29	63	Anaxyrus boreas	0
ns01-02	2013-05-29	63	Anaxyrus boreas	0
ns01-03	2013-05-29	63	Anaxyrus boreas	0
ns01-04	2013-05-29	63	Anaxyrus boreas	0
ns01-05	2013-05-29	63	Anaxyrus boreas	0
ns01-06	2013-05-29	63	Anaxyrus boreas	0
ns01-07	2013-05-29	63	Anaxyrus boreas	0
ns01-08	2013-05-29	63	Anaxyrus boreas	0
ns01-09	2013-05-29	63	Anaxyrus boreas	0
ns01-10	2013-05-29	63	Anaxyrus boreas	0
ns01-01	2013-05-29	64	Anaxyrus boreas	0
ns01-02	2013-05-29	64	Anaxyrus boreas	0
ns01-03	2013-05-29	64	Anaxyrus boreas	0
ns01-04	2013-05-29	64	Anaxyrus boreas	0
ns01-05	2013-05-29	64	Anaxyrus boreas	0
ns01-06	2013-05-29	64	Anaxyrus boreas	0
ns01-07	2013-05-29	64	Anaxyrus boreas	0
ns01-08	2013-05-29	64	Anaxyrus boreas	0
ns01-09	2013-05-29	64	Anaxyrus boreas	0
ns01-10	2013-05-29	64	Anaxyrus boreas	0
ns01	2013-05-29	65	Anaxyrus boreas	0
ns01-01	2013-05-29	65	Anaxyrus boreas	0
ns01-02	2013-05-29	65	Anaxyrus boreas	0
ns01-03	2013-05-29	65	Anaxyrus boreas	0
ns01-04	2013-05-29	65	Anaxyrus boreas	0
ns01-05	2013-05-29	65	Anaxyrus boreas	0
ns01-01	2013-05-29	66	Anaxyrus boreas	2
ns01-02	2013-05-29	66	Anaxyrus boreas	7
ns01-03	2013-05-29	66	Anaxyrus boreas	2
ns01-04	2013-05-29	66	Anaxyrus boreas	0
ns01-05	2013-05-29	66	Anaxyrus boreas	0
ns01-06	2013-05-29	66	Anaxyrus boreas	0
ns01-07	2013-05-29	66	Anaxyrus boreas	1
ns01-08	2013-05-29	66	Anaxyrus boreas	1
ns01-09	2013-05-29	66	Anaxyrus boreas	0
ns01-10	2013-05-29	66	Anaxyrus boreas	15
ns01-01	2013-05-20	67	Anaxyrus boreas	18
ns01-02	2013-05-20	67	Anaxyrus boreas	2
ns01-03	2013-05-20	67	Anaxyrus boreas	0
ns01-04	2013-05-20	67	Anaxyrus boreas	1
ns01-05	2013-05-20	67	Anaxyrus boreas	1
ns01-06	2013-05-20	67	Anaxyrus boreas	20
ns01-07	2013-05-20	67	Anaxyrus boreas	0
ns01-08	2013-05-20	67	Anaxyrus boreas	0
ns01-09	2013-05-20	67	Anaxyrus boreas	0
ns01-10	2013-05-20	67	Anaxyrus boreas	0
ns01-01	2013-05-29	68	Anaxyrus boreas	0
ns01-02	2013-05-29	68	Anaxyrus boreas	0
ns01-03	2013-05-29	68	Anaxyrus boreas	0
ns01-04	2013-05-29	68	Anaxyrus boreas	0
ns01-05	2013-05-29	68	Anaxyrus boreas	0
ns01-06	2013-05-29	68	Anaxyrus boreas	0
ns01-07	2013-05-29	68	Anaxyrus boreas	0
ns01-08	2013-05-29	68	Anaxyrus boreas	0
ns01-09	2013-05-29	68	Anaxyrus boreas	0
ns01-10	2013-05-29	68	Anaxyrus boreas	0
ns01-01	2013-06-05	69	Anaxyrus boreas	0
ns01-02	2013-06-05	69	Anaxyrus boreas	0
ns01-03	2013-06-05	69	Anaxyrus boreas	0
ns01-04	2013-06-05	69	Anaxyrus boreas	0
ns01-05	2013-06-05	69	Anaxyrus boreas	0
ns01-06	2013-06-05	69	Anaxyrus boreas	0
ns01-07	2013-06-05	69	Anaxyrus boreas	0
ns01-08	2013-06-05	69	Anaxyrus boreas	0
ns01-09	2013-06-05	69	Anaxyrus boreas	0
ns01-10	2013-06-05	69	Anaxyrus boreas	0
ns01-01	2013-05-20	70	Anaxyrus boreas	0
ns01-02	2013-05-20	70	Anaxyrus boreas	1
ns01-03	2013-05-20	70	Anaxyrus boreas	0
ns01-04	2013-05-20	70	Anaxyrus boreas	0
ns01-05	2013-05-20	70	Anaxyrus boreas	0
ns01-06	2013-05-20	70	Anaxyrus boreas	0
ns01-07	2013-05-20	70	Anaxyrus boreas	0
ns01-08	2013-05-20	70	Anaxyrus boreas	0
ns01-09	2013-05-20	70	Anaxyrus boreas	0
ns01-10	2013-05-20	70	Anaxyrus boreas	0
ns01-01	2013-05-20	71	Anaxyrus boreas	0
ns01-02	2013-05-20	71	Anaxyrus boreas	0
ns01-03	2013-05-20	71	Anaxyrus boreas	0
ns01-04	2013-05-20	71	Anaxyrus boreas	0
ns01-05	2013-05-20	71	Anaxyrus boreas	0
ns01-06	2013-05-20	71	Anaxyrus boreas	0
ns01-07	2013-05-20	71	Anaxyrus boreas	0
ns01-08	2013-05-20	71	Anaxyrus boreas	0
ns01-09	2013-05-20	71	Anaxyrus boreas	0
ns01-10	2013-05-20	71	Anaxyrus boreas	0
ns01-01	2013-06-17	72	Anaxyrus boreas	0
ns01-02	2013-06-17	72	Anaxyrus boreas	1
ns01-03	2013-06-17	72	Anaxyrus boreas	0
ns01-04	2013-06-17	72	Anaxyrus boreas	0
ns01-05	2013-06-17	72	Anaxyrus boreas	0
ns01-06	2013-06-17	72	Anaxyrus boreas	0
ns01-07	2013-06-17	72	Anaxyrus boreas	0
ns01-08	2013-06-17	72	Anaxyrus boreas	0
ns01-09	2013-06-17	72	Anaxyrus boreas	0
ns01-10	2013-06-17	72	Anaxyrus boreas	0
ns01-01	2013-05-11	73	Anaxyrus boreas	12
ns01-02	2013-05-11	73	Anaxyrus boreas	6
ns01-03	2013-05-11	73	Anaxyrus boreas	0
ns01-04	2013-05-11	73	Anaxyrus boreas	3
ns01-05	2013-05-11	73	Anaxyrus boreas	3
ns01-06	2013-05-11	73	Anaxyrus boreas	12
ns01-07	2013-05-11	73	Anaxyrus boreas	3
ns01-08	2013-05-11	73	Anaxyrus boreas	3
ns01-09	2013-05-11	73	Anaxyrus boreas	4
ns01-10	2013-05-11	73	Anaxyrus boreas	0
ns01-01	2013-05-09	74	Anaxyrus boreas	0
ns01-02	2013-05-09	74	Anaxyrus boreas	0
ns01-03	2013-05-09	74	Anaxyrus boreas	0
ns01-04	2013-05-09	74	Anaxyrus boreas	0
ns01-05	2013-05-09	74	Anaxyrus boreas	0
ns01-06	2013-05-09	74	Anaxyrus boreas	1
ns01-07	2013-05-09	74	Anaxyrus boreas	0
ns01-08	2013-05-09	74	Anaxyrus boreas	0
ns01-09	2013-05-09	74	Anaxyrus boreas	0
ns01-10	2013-05-09	74	Anaxyrus boreas	0
ns01-01	2013-05-16	75	Anaxyrus boreas	0
ns01-02	2013-05-16	75	Anaxyrus boreas	0
ns01-03	2013-05-16	75	Anaxyrus boreas	0
ns01-04	2013-05-16	75	Anaxyrus boreas	0
ns01-05	2013-05-16	75	Anaxyrus boreas	0
ns01-06	2013-05-16	75	Anaxyrus boreas	0
ns01-07	2013-05-16	75	Anaxyrus boreas	0
ns01-08	2013-05-16	75	Anaxyrus boreas	0
ns01-09	2013-05-16	75	Anaxyrus boreas	7
ns01-10	2013-05-16	75	Anaxyrus boreas	0
ns01-01	2013-05-16	76	Anaxyrus boreas	0
ns01-02	2013-05-16	76	Anaxyrus boreas	0
ns01-03	2013-05-16	76	Anaxyrus boreas	0
ns01-04	2013-05-16	76	Anaxyrus boreas	0
ns01-05	2013-05-16	76	Anaxyrus boreas	0
ns01-06	2013-05-16	76	Anaxyrus boreas	0
ns01-07	2013-05-16	76	Anaxyrus boreas	0
ns01-08	2013-05-16	76	Anaxyrus boreas	0
ns01-09	2013-05-16	76	Anaxyrus boreas	0
ns01-10	2013-05-16	76	Anaxyrus boreas	0
ns01-01	2013-05-17	77	Anaxyrus boreas	0
ns01-02	2013-05-17	77	Anaxyrus boreas	0
ns01-03	2013-05-17	77	Anaxyrus boreas	0
ns01-04	2013-05-17	77	Anaxyrus boreas	0
ns01-05	2013-05-17	77	Anaxyrus boreas	0
ns01-06	2013-05-17	77	Anaxyrus boreas	0
ns01-07	2013-05-17	77	Anaxyrus boreas	0
ns01-08	2013-05-17	77	Anaxyrus boreas	0
ns01-09	2013-05-17	77	Anaxyrus boreas	0
ns01-10	2013-05-17	77	Anaxyrus boreas	0
ns01-01	2013-05-17	78	Anaxyrus boreas	0
ns01-02	2013-05-17	78	Anaxyrus boreas	0
ns01-03	2013-05-17	78	Anaxyrus boreas	0
ns01-04	2013-05-17	78	Anaxyrus boreas	0
ns01-05	2013-05-17	78	Anaxyrus boreas	0
ns01-06	2013-05-17	78	Anaxyrus boreas	0
ns01-07	2013-05-17	78	Anaxyrus boreas	0
ns01-08	2013-05-17	78	Anaxyrus boreas	0
ns01-09	2013-05-17	78	Anaxyrus boreas	0
ns01-10	2013-05-17	78	Anaxyrus boreas	0
ns01-01	2013-05-17	79	Anaxyrus boreas	0
ns01-02	2013-05-17	79	Anaxyrus boreas	0
ns01-03	2013-05-17	79	Anaxyrus boreas	1
ns01-04	2013-05-17	79	Anaxyrus boreas	1
ns01-05	2013-05-17	79	Anaxyrus boreas	1
ns01-06	2013-05-17	79	Anaxyrus boreas	0
ns01-07	2013-05-17	79	Anaxyrus boreas	0
ns01-08	2013-05-17	79	Anaxyrus boreas	0
ns01-09	2013-05-17	79	Anaxyrus boreas	0
ns01-10	2013-05-17	79	Anaxyrus boreas	1
ns01-01	2013-05-17	80	Anaxyrus boreas	0
ns01-02	2013-05-17	80	Anaxyrus boreas	0
ns01-03	2013-05-17	80	Anaxyrus boreas	0
ns01-04	2013-05-17	80	Anaxyrus boreas	0
ns01-05	2013-05-17	80	Anaxyrus boreas	0
ns01-06	2013-05-17	80	Anaxyrus boreas	0
ns01-07	2013-05-17	80	Anaxyrus boreas	0
ns01-08	2013-05-17	80	Anaxyrus boreas	0
ns01-09	2013-05-17	80	Anaxyrus boreas	0
ns01-10	2013-05-17	80	Anaxyrus boreas	0
ns01-01	2013-05-16	81	Anaxyrus boreas	0
ns01-02	2013-05-16	81	Anaxyrus boreas	0
ns01-03	2013-05-16	81	Anaxyrus boreas	0
ns01-04	2013-05-16	81	Anaxyrus boreas	0
ns01-05	2013-05-16	81	Anaxyrus boreas	0
ns01-06	2013-05-16	81	Anaxyrus boreas	0
ns01-07	2013-05-16	81	Anaxyrus boreas	0
ns01-08	2013-05-16	81	Anaxyrus boreas	0
ns01-09	2013-05-16	81	Anaxyrus boreas	0
ns01-10	2013-05-16	81	Anaxyrus boreas	0
ns01-01	2013-05-20	82	Anaxyrus boreas	0
ns01-02	2013-05-20	82	Anaxyrus boreas	0
ns01-03	2013-05-20	82	Anaxyrus boreas	0
ns01-04	2013-05-20	82	Anaxyrus boreas	6
ns01-05	2013-05-20	82	Anaxyrus boreas	2
ns01-06	2013-05-20	82	Anaxyrus boreas	0
ns01-07	2013-05-20	82	Anaxyrus boreas	0
ns01-08	2013-05-20	82	Anaxyrus boreas	0
ns01-09	2013-05-20	82	Anaxyrus boreas	0
ns01-10	2013-05-20	82	Anaxyrus boreas	0
ns01-01	2013-06-11	83	Anaxyrus boreas	0
ns01-02	2013-06-11	83	Anaxyrus boreas	0
ns01-03	2013-06-11	83	Anaxyrus boreas	0
ns01-04	2013-06-11	83	Anaxyrus boreas	0
ns01-05	2013-06-11	83	Anaxyrus boreas	0
ns01-06	2013-06-11	83	Anaxyrus boreas	0
ns01-07	2013-06-11	83	Anaxyrus boreas	0
ns01-08	2013-06-11	83	Anaxyrus boreas	0
ns01-09	2013-06-11	83	Anaxyrus boreas	0
ns01-10	2013-06-11	83	Anaxyrus boreas	0
ns01-01	2013-06-11	84	Anaxyrus boreas	0
ns01-02	2013-06-11	84	Anaxyrus boreas	0
ns01-03	2013-06-11	84	Anaxyrus boreas	0
ns01-04	2013-06-11	84	Anaxyrus boreas	0
ns01-05	2013-06-11	84	Anaxyrus boreas	0
ns01-06	2013-06-11	84	Anaxyrus boreas	0
ns01-07	2013-06-11	84	Anaxyrus boreas	0
ns01-08	2013-06-11	84	Anaxyrus boreas	0
ns01-09	2013-06-11	84	Anaxyrus boreas	0
ns01-10	2013-06-11	84	Anaxyrus boreas	0
ns01-11	2013-06-11	84	Anaxyrus boreas	0
ns01-12	2013-06-11	84	Anaxyrus boreas	0
ns01-01	2013-06-11	85	Anaxyrus boreas	0
ns01-02	2013-06-11	85	Anaxyrus boreas	1
ns01-03	2013-06-11	85	Anaxyrus boreas	0
ns01-04	2013-06-11	85	Anaxyrus boreas	0
ns01-05	2013-06-11	85	Anaxyrus boreas	0
ns01-06	2013-06-11	85	Anaxyrus boreas	0
ns01-07	2013-06-11	85	Anaxyrus boreas	0
ns01-08	2013-06-11	85	Anaxyrus boreas	0
ns01-09	2013-06-11	85	Anaxyrus boreas	0
ns01-10	2013-06-11	85	Anaxyrus boreas	0
ns01-11	2013-06-11	85	Anaxyrus boreas	0
ns01-01	2013-06-10	86	Anaxyrus boreas	0
ns01-02	2013-06-10	86	Anaxyrus boreas	0
ns01-03	2013-06-10	86	Anaxyrus boreas	0
ns01-04	2013-06-10	86	Anaxyrus boreas	0
ns01-05	2013-06-10	86	Anaxyrus boreas	0
ns01-06	2013-06-10	86	Anaxyrus boreas	0
ns01-07	2013-06-10	86	Anaxyrus boreas	0
ns01-08	2013-06-10	86	Anaxyrus boreas	0
ns01-09	2013-06-10	86	Anaxyrus boreas	0
ns01-10	2013-06-10	86	Anaxyrus boreas	0
ns01-01	2013-05-09	87	Anaxyrus boreas	0
ns01-02	2013-05-09	87	Anaxyrus boreas	0
ns01-03	2013-05-09	87	Anaxyrus boreas	0
ns01-04	2013-05-09	87	Anaxyrus boreas	0
ns01-05	2013-05-09	87	Anaxyrus boreas	0
ns01-06	2013-05-09	87	Anaxyrus boreas	24
ns01-07	2013-05-09	87	Anaxyrus boreas	0
ns01-08	2013-05-09	87	Anaxyrus boreas	0
ns01-09	2013-05-09	87	Anaxyrus boreas	0
ns01-10	2013-05-09	87	Anaxyrus boreas	0
ns01-01	2013-06-13	1	Pseudacris regilla	3
ns01-02	2013-06-13	1	Pseudacris regilla	2
ns01-03	2013-06-13	1	Pseudacris regilla	1
ns01-04	2013-06-13	1	Pseudacris regilla	1
ns01-05	2013-06-13	1	Pseudacris regilla	2
ns01-06	2013-06-13	1	Pseudacris regilla	0
ns01-07	2013-06-13	1	Pseudacris regilla	0
ns01-08	2013-06-13	1	Pseudacris regilla	2
ns01-09	2013-06-13	1	Pseudacris regilla	1
ns01-10	2013-06-13	1	Pseudacris regilla	2
ns01-01	2013-06-13	2	Pseudacris regilla	0
ns01-02	2013-06-13	2	Pseudacris regilla	0
ns01-03	2013-06-13	2	Pseudacris regilla	0
ns01-04	2013-06-13	2	Pseudacris regilla	1
ns01-05	2013-06-13	2	Pseudacris regilla	0
ns01-06	2013-06-13	2	Pseudacris regilla	0
ns01-07	2013-06-13	2	Pseudacris regilla	0
ns01-08	2013-06-13	2	Pseudacris regilla	2
ns01-09	2013-06-13	2	Pseudacris regilla	3
ns01-10	2013-06-13	2	Pseudacris regilla	2
ns01-01	2013-06-13	3	Pseudacris regilla	0
ns01-02	2013-06-13	3	Pseudacris regilla	0
ns01-03	2013-06-13	3	Pseudacris regilla	0
ns01-04	2013-06-13	3	Pseudacris regilla	0
ns01-05	2013-06-13	3	Pseudacris regilla	0
ns01-06	2013-06-13	3	Pseudacris regilla	0
ns01-07	2013-06-13	3	Pseudacris regilla	0
ns01-08	2013-06-13	3	Pseudacris regilla	0
ns01-09	2013-06-13	3	Pseudacris regilla	0
ns01-10	2013-06-13	3	Pseudacris regilla	0
ns01-01	2013-06-13	4	Pseudacris regilla	1
ns01-02	2013-06-13	4	Pseudacris regilla	4
ns01-03	2013-06-13	4	Pseudacris regilla	6
ns01-04	2013-06-13	4	Pseudacris regilla	8
ns01-05	2013-06-13	4	Pseudacris regilla	0
ns01-06	2013-06-13	4	Pseudacris regilla	1
ns01-07	2013-06-13	4	Pseudacris regilla	1
ns01-08	2013-06-13	4	Pseudacris regilla	6
ns01-09	2013-06-13	4	Pseudacris regilla	6
ns01-10	2013-06-13	4	Pseudacris regilla	4
ns01-01	2013-05-14	5	Pseudacris regilla	0
ns01-02	2013-05-14	5	Pseudacris regilla	1
ns01-03	2013-05-14	5	Pseudacris regilla	0
ns01-04	2013-05-14	5	Pseudacris regilla	0
ns01-05	2013-05-14	5	Pseudacris regilla	0
ns01-06	2013-05-14	5	Pseudacris regilla	0
ns01-07	2013-05-14	5	Pseudacris regilla	0
ns01-08	2013-05-14	5	Pseudacris regilla	0
ns01-09	2013-05-14	5	Pseudacris regilla	3
ns01-10	2013-05-14	5	Pseudacris regilla	0
ns01-01	2013-05-10	6	Pseudacris regilla	0
ns01-02	2013-05-10	6	Pseudacris regilla	0
ns01-03	2013-05-10	6	Pseudacris regilla	0
ns01-04	2013-05-10	6	Pseudacris regilla	0
ns01-05	2013-05-10	6	Pseudacris regilla	0
ns01-06	2013-05-10	6	Pseudacris regilla	0
ns01-07	2013-05-10	6	Pseudacris regilla	0
ns01-08	2013-05-10	6	Pseudacris regilla	0
ns01-09	2013-05-10	6	Pseudacris regilla	0
ns01-10	2013-05-10	6	Pseudacris regilla	0
ns01-01	2013-06-12	7	Pseudacris regilla	0
ns01-02	2013-06-12	7	Pseudacris regilla	0
ns01-03	2013-06-12	7	Pseudacris regilla	0
ns01-04	2013-06-12	7	Pseudacris regilla	0
ns01-05	2013-06-12	7	Pseudacris regilla	0
ns01-06	2013-06-12	7	Pseudacris regilla	0
ns01-08	2013-06-12	7	Pseudacris regilla	0
ns01-09	2013-06-12	7	Pseudacris regilla	0
ns01-10	2013-06-12	7	Pseudacris regilla	0
ns01-01	2013-05-21	8	Pseudacris regilla	1
ns01-02	2013-05-21	8	Pseudacris regilla	0
ns01-03	2013-05-21	8	Pseudacris regilla	0
ns01-04	2013-05-21	8	Pseudacris regilla	1
ns01-05	2013-05-21	8	Pseudacris regilla	1
ns01-06	2013-05-21	8	Pseudacris regilla	0
ns01-07	2013-05-21	8	Pseudacris regilla	1
ns01-08	2013-05-21	8	Pseudacris regilla	1
ns01-09	2013-05-21	8	Pseudacris regilla	0
ns01-10	2013-05-21	8	Pseudacris regilla	0
ns01-01	2013-05-21	9	Pseudacris regilla	4
ns01-02	2013-05-21	9	Pseudacris regilla	0
ns01-03	2013-05-21	9	Pseudacris regilla	0
ns01-04	2013-05-21	9	Pseudacris regilla	0
ns01-05	2013-05-21	9	Pseudacris regilla	0
ns01-06	2013-05-21	9	Pseudacris regilla	0
ns01-07	2013-05-21	9	Pseudacris regilla	2
ns01-08	2013-05-21	9	Pseudacris regilla	1
ns01-09	2013-05-21	9	Pseudacris regilla	0
ns01-10	2013-05-21	9	Pseudacris regilla	6
ns01-01	2013-06-04	10	Pseudacris regilla	0
ns01-02	2013-06-04	10	Pseudacris regilla	0
ns01-03	2013-06-04	10	Pseudacris regilla	0
ns01-04	2013-06-04	10	Pseudacris regilla	0
ns01-05	2013-06-04	10	Pseudacris regilla	0
ns01-06	2013-06-04	10	Pseudacris regilla	0
ns01-07	2013-06-04	10	Pseudacris regilla	0
ns01-08	2013-06-04	10	Pseudacris regilla	0
ns01-09	2013-06-04	10	Pseudacris regilla	0
ns01-10	2013-06-04	10	Pseudacris regilla	0
ns01-01	2013-05-28	11	Pseudacris regilla	1
ns01-02	2013-05-28	11	Pseudacris regilla	4
ns01-03	2013-05-28	11	Pseudacris regilla	3
ns01-04	2013-05-28	11	Pseudacris regilla	2
ns01-05	2013-05-28	11	Pseudacris regilla	2
ns01-06	2013-05-28	11	Pseudacris regilla	2
ns01-07	2013-05-28	11	Pseudacris regilla	13
ns01-08	2013-05-28	11	Pseudacris regilla	10
ns01-09	2013-05-28	11	Pseudacris regilla	3
ns01-10	2013-05-28	11	Pseudacris regilla	7
ns01-01	2013-05-28	12	Pseudacris regilla	9
ns01-02	2013-05-28	12	Pseudacris regilla	10
ns01-03	2013-05-28	12	Pseudacris regilla	4
ns01-04	2013-05-28	12	Pseudacris regilla	2
ns01-05	2013-05-28	12	Pseudacris regilla	7
ns01-06	2013-05-28	12	Pseudacris regilla	8
ns01-07	2013-05-28	12	Pseudacris regilla	6
ns01-08	2013-05-28	12	Pseudacris regilla	8
ns01-09	2013-05-28	12	Pseudacris regilla	0
ns01-10	2013-05-28	12	Pseudacris regilla	3
ns01-01	2013-07-15	12	Pseudacris regilla	0
ns01-02	2013-07-15	12	Pseudacris regilla	1
ns01-03	2013-07-15	12	Pseudacris regilla	1
ns01-04	2013-07-15	12	Pseudacris regilla	0
ns01-05	2013-07-15	12	Pseudacris regilla	2
ns01-06	2013-07-15	12	Pseudacris regilla	0
ns01-07	2013-07-15	12	Pseudacris regilla	0
ns01-08	2013-07-15	12	Pseudacris regilla	0
ns01-09	2013-07-15	12	Pseudacris regilla	0
ns01-10	2013-07-15	12	Pseudacris regilla	0
ns01-01	2013-05-28	13	Pseudacris regilla	5
ns01-02	2013-05-28	13	Pseudacris regilla	0
ns01-03	2013-05-28	13	Pseudacris regilla	0
ns01-04	2013-05-28	13	Pseudacris regilla	1
ns01-05	2013-05-28	13	Pseudacris regilla	0
ns01-06	2013-05-28	13	Pseudacris regilla	0
ns01-07	2013-05-28	13	Pseudacris regilla	0
ns01-08	2013-05-28	13	Pseudacris regilla	1
ns01-09	2013-05-28	13	Pseudacris regilla	1
ns01-10	2013-05-28	13	Pseudacris regilla	0
ns01-02	2013-05-21	14	Pseudacris regilla	0
ns01-04	2013-05-21	14	Pseudacris regilla	0
ns01-06	2013-05-21	14	Pseudacris regilla	0
ns01-07	2013-05-21	14	Pseudacris regilla	0
ns01-08	2013-05-21	14	Pseudacris regilla	0
ns01-09	2013-05-21	14	Pseudacris regilla	0
ns01-10	2013-05-21	14	Pseudacris regilla	0
ns01-01	2013-05-21	15	Pseudacris regilla	0
ns01-02	2013-05-21	15	Pseudacris regilla	0
ns01-03	2013-05-21	15	Pseudacris regilla	0
ns01-04	2013-05-21	15	Pseudacris regilla	0
ns01-05	2013-05-21	15	Pseudacris regilla	0
ns01-06	2013-05-21	15	Pseudacris regilla	0
ns01-07	2013-05-21	15	Pseudacris regilla	0
ns01-08	2013-05-21	15	Pseudacris regilla	0
ns01-09	2013-05-21	15	Pseudacris regilla	0
ns01-10	2013-05-21	15	Pseudacris regilla	0
ns01-01	2013-07-04	16	Pseudacris regilla	10
ns01-02	2013-07-04	16	Pseudacris regilla	4
ns01-03	2013-07-04	16	Pseudacris regilla	0
ns01-04	2013-07-04	16	Pseudacris regilla	0
ns01-05	2013-07-04	16	Pseudacris regilla	5
ns01-06	2013-07-04	16	Pseudacris regilla	1
ns01-07	2013-07-04	16	Pseudacris regilla	0
ns01-08	2013-07-04	16	Pseudacris regilla	1
ns01-09	2013-07-04	16	Pseudacris regilla	3
ns01-10	2013-07-04	16	Pseudacris regilla	2
ns01-01	2013-07-15	16	Pseudacris regilla	0
ns01-02	2013-07-15	16	Pseudacris regilla	0
ns01-03	2013-07-15	16	Pseudacris regilla	2
ns01-04	2013-07-15	16	Pseudacris regilla	0
ns01-05	2013-07-15	16	Pseudacris regilla	0
ns01-06	2013-07-15	16	Pseudacris regilla	0
ns01-07	2013-07-15	16	Pseudacris regilla	0
ns01-08	2013-07-15	16	Pseudacris regilla	0
ns01-09	2013-07-15	16	Pseudacris regilla	0
ns01-10	2013-07-15	16	Pseudacris regilla	0
ns01-01	2013-06-04	17	Pseudacris regilla	2
ns01-02	2013-06-04	17	Pseudacris regilla	2
ns01-03	2013-06-04	17	Pseudacris regilla	6
ns01-04	2013-06-04	17	Pseudacris regilla	3
ns01-05	2013-06-04	17	Pseudacris regilla	5
ns01-06	2013-06-04	17	Pseudacris regilla	1
ns01-07	2013-06-04	17	Pseudacris regilla	10
ns01-08	2013-06-04	17	Pseudacris regilla	4
ns01-09	2013-06-04	17	Pseudacris regilla	5
ns01-10	2013-06-04	17	Pseudacris regilla	14
ns01-01	2013-07-31	17	Pseudacris regilla	0
ns01-02	2013-07-31	17	Pseudacris regilla	1
ns01-03	2013-07-31	17	Pseudacris regilla	0
ns01-04	2013-07-31	17	Pseudacris regilla	1
ns01-05	2013-07-31	17	Pseudacris regilla	0
ns01-06	2013-07-31	17	Pseudacris regilla	0
ns01-07	2013-07-31	17	Pseudacris regilla	0
ns01-08	2013-07-31	17	Pseudacris regilla	0
ns01-09	2013-07-31	17	Pseudacris regilla	0
ns01-10	2013-07-31	17	Pseudacris regilla	0
ns01-01	2013-05-28	18	Pseudacris regilla	4
ns01-02	2013-05-28	18	Pseudacris regilla	3
ns01-03	2013-05-28	18	Pseudacris regilla	3
ns01-04	2013-05-28	18	Pseudacris regilla	3
ns01-05	2013-05-28	18	Pseudacris regilla	0
ns01-06	2013-05-28	18	Pseudacris regilla	0
ns01-07	2013-05-28	18	Pseudacris regilla	3
ns01-08	2013-05-28	18	Pseudacris regilla	1
ns01-09	2013-05-28	18	Pseudacris regilla	6
ns01-10	2013-05-28	18	Pseudacris regilla	7
ns01-01	2013-05-09	19	Pseudacris regilla	0
ns01-02	2013-05-09	19	Pseudacris regilla	0
ns01-03	2013-05-09	19	Pseudacris regilla	0
ns01-04	2013-05-09	19	Pseudacris regilla	0
ns01-05	2013-05-09	19	Pseudacris regilla	0
ns01-06	2013-05-09	19	Pseudacris regilla	1
ns01-07	2013-05-09	19	Pseudacris regilla	0
ns01-08	2013-05-09	19	Pseudacris regilla	0
ns01-09	2013-05-09	19	Pseudacris regilla	0
ns01-10	2013-05-09	19	Pseudacris regilla	0
ns01-01	2013-05-11	20	Pseudacris regilla	22
ns01-02	2013-05-11	20	Pseudacris regilla	10
ns01-03	2013-05-11	20	Pseudacris regilla	4
ns01-04	2013-05-11	20	Pseudacris regilla	10
ns01-05	2013-05-11	20	Pseudacris regilla	13
ns01-06	2013-05-11	20	Pseudacris regilla	4
ns01-07	2013-05-11	20	Pseudacris regilla	14
ns01-08	2013-05-11	20	Pseudacris regilla	12
ns01-09	2013-05-11	20	Pseudacris regilla	12
ns01-10	2013-05-11	20	Pseudacris regilla	6
ns01-01	2013-05-09	21	Pseudacris regilla	0
ns01-02	2013-05-09	21	Pseudacris regilla	0
ns01-03	2013-05-09	21	Pseudacris regilla	0
ns01-04	2013-05-09	21	Pseudacris regilla	0
ns01-05	2013-05-09	21	Pseudacris regilla	0
ns01-06	2013-05-09	21	Pseudacris regilla	0
ns01-07	2013-05-09	21	Pseudacris regilla	0
ns01-08	2013-05-09	21	Pseudacris regilla	0
ns01-09	2013-05-09	21	Pseudacris regilla	0
ns01-10	2013-05-09	21	Pseudacris regilla	0
ns01-01	2013-05-22	22	Pseudacris regilla	7
ns01-02	2013-05-22	22	Pseudacris regilla	5
ns01-03	2013-05-22	22	Pseudacris regilla	5
ns01-04	2013-05-22	22	Pseudacris regilla	1
ns01-05	2013-05-22	22	Pseudacris regilla	6
ns01-06	2013-05-22	22	Pseudacris regilla	2
ns01-07	2013-05-22	22	Pseudacris regilla	4
ns01-08	2013-05-22	22	Pseudacris regilla	9
ns01-09	2013-05-22	22	Pseudacris regilla	5
ns01-10	2013-05-22	22	Pseudacris regilla	1
ns01-01	2013-05-22	23	Pseudacris regilla	1
ns01-02	2013-05-22	23	Pseudacris regilla	1
ns01-03	2013-05-22	23	Pseudacris regilla	3
ns01-04	2013-05-22	23	Pseudacris regilla	1
ns01-05	2013-05-22	23	Pseudacris regilla	3
ns01-06	2013-05-22	23	Pseudacris regilla	7
ns01-07	2013-05-22	23	Pseudacris regilla	0
ns01-08	2013-05-22	23	Pseudacris regilla	0
ns01-09	2013-05-22	23	Pseudacris regilla	3
ns01-10	2013-05-22	23	Pseudacris regilla	1
ns01-01	2013-05-22	24	Pseudacris regilla	1
ns01-02	2013-05-22	24	Pseudacris regilla	0
ns01-03	2013-05-22	24	Pseudacris regilla	0
ns01-04	2013-05-22	24	Pseudacris regilla	0
ns01-05	2013-05-22	24	Pseudacris regilla	1
ns01-06	2013-05-22	24	Pseudacris regilla	2
ns01-07	2013-05-22	24	Pseudacris regilla	0
ns01-08	2013-05-22	24	Pseudacris regilla	3
ns01-09	2013-05-22	24	Pseudacris regilla	0
ns01-10	2013-05-22	24	Pseudacris regilla	0
ns01-01	2013-05-11	25	Pseudacris regilla	12
ns01-02	2013-05-11	25	Pseudacris regilla	15
ns01-03	2013-05-11	25	Pseudacris regilla	6
ns01-04	2013-05-11	25	Pseudacris regilla	1
ns01-05	2013-05-11	25	Pseudacris regilla	9
ns01-06	2013-05-11	25	Pseudacris regilla	4
ns01-07	2013-05-11	25	Pseudacris regilla	12
ns01-08	2013-05-11	25	Pseudacris regilla	8
ns01-09	2013-05-11	25	Pseudacris regilla	7
ns01-10	2013-05-11	25	Pseudacris regilla	8
ns01-11	2013-05-11	25	Pseudacris regilla	0
ns01-12	2013-05-11	25	Pseudacris regilla	0
ns01-01	2013-06-18	26	Pseudacris regilla	1
ns01-02	2013-06-18	26	Pseudacris regilla	0
ns01-03	2013-06-18	26	Pseudacris regilla	0
ns01-04	2013-06-18	26	Pseudacris regilla	0
ns01-05	2013-06-18	26	Pseudacris regilla	1
ns01-06	2013-06-18	26	Pseudacris regilla	0
ns01-07	2013-06-18	26	Pseudacris regilla	0
ns01-08	2013-06-18	26	Pseudacris regilla	0
ns01-09	2013-06-18	26	Pseudacris regilla	0
ns01-10	2013-06-18	26	Pseudacris regilla	0
ns01-01	2013-05-17	27	Pseudacris regilla	1
ns01-02	2013-05-17	27	Pseudacris regilla	2
ns01-03	2013-05-17	27	Pseudacris regilla	2
ns01-04	2013-05-17	27	Pseudacris regilla	6
ns01-05	2013-05-17	27	Pseudacris regilla	2
ns01-06	2013-05-17	27	Pseudacris regilla	0
ns01-07	2013-05-17	27	Pseudacris regilla	0
ns01-08	2013-05-17	27	Pseudacris regilla	0
ns01-09	2013-05-17	27	Pseudacris regilla	1
ns01-10	2013-05-17	27	Pseudacris regilla	4
ns01-01	2013-06-25	28	Pseudacris regilla	0
ns01-02	2013-06-25	28	Pseudacris regilla	1
ns01-03	2013-06-25	28	Pseudacris regilla	1
ns01-04	2013-06-25	28	Pseudacris regilla	0
ns01-05	2013-06-25	28	Pseudacris regilla	1
ns01-06	2013-06-25	28	Pseudacris regilla	1
ns01-07	2013-06-25	28	Pseudacris regilla	0
ns01-08	2013-06-25	28	Pseudacris regilla	0
ns01-09	2013-06-25	28	Pseudacris regilla	0
ns01-10	2013-06-25	28	Pseudacris regilla	1
ns01-01	2013-05-16	29	Pseudacris regilla	5
ns01-02	2013-05-16	29	Pseudacris regilla	18
ns01-03	2013-05-16	29	Pseudacris regilla	3
ns01-04	2013-05-16	29	Pseudacris regilla	4
ns01-05	2013-05-16	29	Pseudacris regilla	3
ns01-06	2013-05-16	29	Pseudacris regilla	11
ns01-07	2013-05-16	29	Pseudacris regilla	3
ns01-08	2013-05-16	29	Pseudacris regilla	3
ns01-09	2013-05-16	29	Pseudacris regilla	25
ns01-10	2013-05-16	29	Pseudacris regilla	5
ns01-01	2013-06-18	30	Pseudacris regilla	7
ns01-02	2013-06-18	30	Pseudacris regilla	4
ns01-03	2013-06-18	30	Pseudacris regilla	6
ns01-04	2013-06-18	30	Pseudacris regilla	1
ns01-05	2013-06-18	30	Pseudacris regilla	9
ns01-06	2013-06-18	30	Pseudacris regilla	4
ns01-07	2013-06-18	30	Pseudacris regilla	4
ns01-08	2013-06-18	30	Pseudacris regilla	1
ns01-09	2013-06-18	30	Pseudacris regilla	7
ns01-10	2013-06-18	30	Pseudacris regilla	12
ns01-01	2013-06-18	31	Pseudacris regilla	0
ns01-02	2013-06-18	31	Pseudacris regilla	0
ns01-03	2013-06-18	31	Pseudacris regilla	0
ns01-04	2013-06-18	31	Pseudacris regilla	0
ns01-05	2013-06-18	31	Pseudacris regilla	0
ns01-06	2013-06-18	31	Pseudacris regilla	0
ns01-07	2013-06-18	31	Pseudacris regilla	0
ns01-08	2013-06-18	31	Pseudacris regilla	0
ns01-09	2013-06-18	31	Pseudacris regilla	0
ns01-10	2013-06-18	31	Pseudacris regilla	0
ns01-01	2013-06-05	32	Pseudacris regilla	2
ns01-02	2013-06-05	32	Pseudacris regilla	0
ns01-01	2013-05-11	33	Pseudacris regilla	0
ns01-02	2013-05-11	33	Pseudacris regilla	0
ns01-03	2013-05-11	33	Pseudacris regilla	0
ns01-04	2013-05-11	33	Pseudacris regilla	0
ns01-05	2013-05-11	33	Pseudacris regilla	0
ns01-06	2013-05-11	33	Pseudacris regilla	0
ns01-07	2013-05-11	33	Pseudacris regilla	0
ns01-08	2013-05-11	33	Pseudacris regilla	0
ns01-09	2013-05-11	33	Pseudacris regilla	0
ns01-10	2013-05-11	33	Pseudacris regilla	0
ns01-11	2013-05-11	33	Pseudacris regilla	0
ns01-12	2013-05-11	33	Pseudacris regilla	0
ns01-13	2013-05-11	33	Pseudacris regilla	0
ns01-14	2013-05-11	33	Pseudacris regilla	0
ns01-15	2013-05-11	33	Pseudacris regilla	0
ns01-01	2013-05-14	34	Pseudacris regilla	1
ns01-02	2013-05-14	34	Pseudacris regilla	0
ns01-03	2013-05-14	34	Pseudacris regilla	2
ns01-04	2013-05-14	34	Pseudacris regilla	0
ns01-05	2013-05-14	34	Pseudacris regilla	0
ns01-06	2013-05-14	34	Pseudacris regilla	4
ns01-07	2013-05-14	34	Pseudacris regilla	0
ns01-08	2013-05-14	34	Pseudacris regilla	1
ns01-09	2013-05-14	34	Pseudacris regilla	4
ns01-10	2013-05-14	34	Pseudacris regilla	0
ns01-01	2013-05-23	35	Pseudacris regilla	0
ns01-02	2013-05-23	35	Pseudacris regilla	0
ns01-03	2013-05-23	35	Pseudacris regilla	0
ns01-04	2013-05-23	35	Pseudacris regilla	0
ns01-05	2013-05-23	35	Pseudacris regilla	0
ns01-06	2013-05-23	35	Pseudacris regilla	0
ns01-07	2013-05-23	35	Pseudacris regilla	0
ns01-08	2013-05-23	35	Pseudacris regilla	0
ns01-09	2013-05-23	35	Pseudacris regilla	0
ns01-10	2013-05-23	35	Pseudacris regilla	1
ns01-01	2013-05-23	36	Pseudacris regilla	3
ns01-02	2013-05-23	36	Pseudacris regilla	4
ns01-03	2013-05-23	36	Pseudacris regilla	0
ns01-04	2013-05-23	36	Pseudacris regilla	4
ns01-05	2013-05-23	36	Pseudacris regilla	0
ns01-06	2013-05-23	36	Pseudacris regilla	11
ns01-07	2013-05-23	36	Pseudacris regilla	5
ns01-08	2013-05-23	36	Pseudacris regilla	4
ns01-09	2013-05-23	36	Pseudacris regilla	4
ns01-10	2013-05-23	36	Pseudacris regilla	3
ns01-01	2013-07-17	36	Pseudacris regilla	0
ns01-02	2013-07-17	36	Pseudacris regilla	0
ns01-03	2013-07-17	36	Pseudacris regilla	0
ns01-04	2013-07-17	36	Pseudacris regilla	0
ns01-05	2013-07-17	36	Pseudacris regilla	0
ns01-06	2013-07-17	36	Pseudacris regilla	0
ns01-07	2013-07-17	36	Pseudacris regilla	0
ns01-08	2013-07-17	36	Pseudacris regilla	0
ns01-09	2013-07-17	36	Pseudacris regilla	0
ns01-10	2013-07-17	36	Pseudacris regilla	0
ns01-01	2013-05-23	37	Pseudacris regilla	1
ns01-02	2013-05-23	37	Pseudacris regilla	3
ns01-03	2013-05-23	37	Pseudacris regilla	1
ns01-04	2013-05-23	37	Pseudacris regilla	0
ns01-05	2013-05-23	37	Pseudacris regilla	0
ns01-06	2013-05-23	37	Pseudacris regilla	1
ns01-07	2013-05-23	37	Pseudacris regilla	0
ns01-08	2013-05-23	37	Pseudacris regilla	1
ns01-09	2013-05-23	37	Pseudacris regilla	1
ns01-10	2013-05-23	37	Pseudacris regilla	0
ns01-01	2013-05-23	38	Pseudacris regilla	10
ns01-02	2013-05-23	38	Pseudacris regilla	6
ns01-03	2013-05-23	38	Pseudacris regilla	10
ns01-04	2013-05-23	38	Pseudacris regilla	14
ns01-05	2013-05-23	38	Pseudacris regilla	6
ns01-06	2013-05-23	38	Pseudacris regilla	2
ns01-07	2013-05-23	38	Pseudacris regilla	3
ns01-08	2013-05-23	38	Pseudacris regilla	1
ns01-09	2013-05-23	38	Pseudacris regilla	5
ns01-10	2013-05-23	38	Pseudacris regilla	5
ns01-01	2013-05-27	39	Pseudacris regilla	4
ns01-02	2013-05-27	39	Pseudacris regilla	2
ns01-03	2013-05-27	39	Pseudacris regilla	1
ns01-04	2013-05-27	39	Pseudacris regilla	3
ns01-05	2013-05-27	39	Pseudacris regilla	3
ns01-06	2013-05-27	39	Pseudacris regilla	1
ns01-07	2013-05-27	39	Pseudacris regilla	2
ns01-08	2013-05-27	39	Pseudacris regilla	0
ns01-09	2013-05-27	39	Pseudacris regilla	1
ns01-10	2013-05-27	39	Pseudacris regilla	0
ns01-01	2013-06-27	39	Pseudacris regilla	74
ns01-02	2013-06-27	39	Pseudacris regilla	50
ns01-03	2013-06-27	39	Pseudacris regilla	15
ns01-04	2013-06-27	39	Pseudacris regilla	0
ns01-05	2013-06-27	39	Pseudacris regilla	0
ns01-06	2013-06-27	39	Pseudacris regilla	0
ns01-07	2013-06-27	39	Pseudacris regilla	0
ns01-08	2013-06-27	39	Pseudacris regilla	0
ns01-09	2013-06-27	39	Pseudacris regilla	0
ns01-10	2013-06-27	39	Pseudacris regilla	0
ns01-01	2013-05-28	40	Pseudacris regilla	9
ns01-02	2013-05-28	40	Pseudacris regilla	45
ns01-03	2013-05-28	40	Pseudacris regilla	22
ns01-04	2013-05-28	40	Pseudacris regilla	26
ns01-05	2013-05-28	40	Pseudacris regilla	28
ns01-06	2013-05-28	40	Pseudacris regilla	38
ns01-07	2013-05-28	40	Pseudacris regilla	14
ns01-08	2013-05-28	40	Pseudacris regilla	19
ns01-09	2013-05-28	40	Pseudacris regilla	16
ns01-10	2013-05-28	40	Pseudacris regilla	14
ns01-01	2013-05-27	41	Pseudacris regilla	1
ns01-02	2013-05-27	41	Pseudacris regilla	0
ns01-03	2013-05-27	41	Pseudacris regilla	3
ns01-04	2013-05-27	41	Pseudacris regilla	0
ns01-05	2013-05-27	41	Pseudacris regilla	1
ns01-06	2013-05-27	41	Pseudacris regilla	0
ns01-07	2013-05-27	41	Pseudacris regilla	0
ns01-08	2013-05-27	41	Pseudacris regilla	0
ns01-09	2013-05-27	41	Pseudacris regilla	0
ns01-10	2013-05-27	41	Pseudacris regilla	0
ns01-01	2013-05-27	42	Pseudacris regilla	6
ns01-02	2013-05-27	42	Pseudacris regilla	7
ns01-03	2013-05-27	42	Pseudacris regilla	1
ns01-04	2013-05-27	42	Pseudacris regilla	4
ns01-05	2013-05-27	42	Pseudacris regilla	4
ns01-06	2013-05-27	42	Pseudacris regilla	2
ns01-07	2013-05-27	42	Pseudacris regilla	5
ns01-08	2013-05-27	42	Pseudacris regilla	1
ns01-09	2013-05-27	42	Pseudacris regilla	8
ns01-10	2013-05-27	42	Pseudacris regilla	1
ns01-01	2013-05-11	43	Pseudacris regilla	0
ns01-02	2013-05-11	43	Pseudacris regilla	0
ns01-03	2013-05-11	43	Pseudacris regilla	0
ns01-04	2013-05-11	43	Pseudacris regilla	0
ns01-05	2013-05-11	43	Pseudacris regilla	0
ns01-06	2013-05-11	43	Pseudacris regilla	0
ns01-07	2013-05-11	43	Pseudacris regilla	0
ns01-08	2013-05-11	43	Pseudacris regilla	0
ns01-09	2013-05-11	43	Pseudacris regilla	0
ns01-10	2013-05-11	43	Pseudacris regilla	0
ns01-01	2013-05-10	44	Pseudacris regilla	3
ns01-02	2013-05-10	44	Pseudacris regilla	1
ns01-03	2013-05-10	44	Pseudacris regilla	3
ns01-04	2013-05-10	44	Pseudacris regilla	0
ns01-05	2013-05-10	44	Pseudacris regilla	3
ns01-06	2013-05-10	44	Pseudacris regilla	1
ns01-07	2013-05-10	44	Pseudacris regilla	1
ns01-08	2013-05-10	44	Pseudacris regilla	0
ns01-09	2013-05-10	44	Pseudacris regilla	1
ns01-10	2013-05-10	44	Pseudacris regilla	3
ns01-01	2013-05-14	45	Pseudacris regilla	0
ns01-02	2013-05-14	45	Pseudacris regilla	0
ns01-03	2013-05-14	45	Pseudacris regilla	1
ns01-04	2013-05-14	45	Pseudacris regilla	3
ns01-05	2013-05-14	45	Pseudacris regilla	1
ns01-06	2013-05-14	45	Pseudacris regilla	0
ns01-07	2013-05-14	45	Pseudacris regilla	3
ns01-08	2013-05-14	45	Pseudacris regilla	12
ns01-09	2013-05-14	45	Pseudacris regilla	1
ns01-10	2013-05-14	45	Pseudacris regilla	0
ns01-01	2013-05-30	46	Pseudacris regilla	0
ns01-02	2013-05-30	46	Pseudacris regilla	0
ns01-03	2013-05-30	46	Pseudacris regilla	0
ns01-04	2013-05-30	46	Pseudacris regilla	0
ns01-05	2013-05-30	46	Pseudacris regilla	0
ns01-06	2013-05-30	46	Pseudacris regilla	0
ns01-07	2013-05-30	46	Pseudacris regilla	1
ns01-08	2013-05-30	46	Pseudacris regilla	0
ns01-09	2013-05-30	46	Pseudacris regilla	0
ns01-10	2013-05-30	46	Pseudacris regilla	0
ns01-01	2013-05-30	47	Pseudacris regilla	3
ns01-02	2013-05-30	47	Pseudacris regilla	1
ns01-03	2013-05-30	47	Pseudacris regilla	0
ns01-04	2013-05-30	47	Pseudacris regilla	1
ns01-05	2013-05-30	47	Pseudacris regilla	1
ns01-06	2013-05-30	47	Pseudacris regilla	3
ns01-07	2013-05-30	47	Pseudacris regilla	5
ns01-08	2013-05-30	47	Pseudacris regilla	4
ns01-09	2013-05-30	47	Pseudacris regilla	0
ns01-10	2013-05-30	47	Pseudacris regilla	1
ns01-01	2013-05-13	48	Pseudacris regilla	1
ns01-02	2013-05-13	48	Pseudacris regilla	1
ns01-03	2013-05-13	48	Pseudacris regilla	0
ns01-04	2013-05-13	48	Pseudacris regilla	1
ns01-05	2013-05-13	48	Pseudacris regilla	1
ns01-06	2013-05-13	48	Pseudacris regilla	0
ns01-07	2013-05-13	48	Pseudacris regilla	3
ns01-08	2013-05-13	48	Pseudacris regilla	6
ns01-09	2013-05-13	48	Pseudacris regilla	0
ns01-10	2013-05-13	48	Pseudacris regilla	2
ns01-01	2013-06-12	49	Pseudacris regilla	0
ns01-02	2013-06-12	49	Pseudacris regilla	0
ns01-03	2013-06-12	49	Pseudacris regilla	0
ns01-04	2013-06-12	49	Pseudacris regilla	0
ns01-05	2013-06-12	49	Pseudacris regilla	0
ns01-06	2013-06-12	49	Pseudacris regilla	0
ns01-07	2013-06-12	49	Pseudacris regilla	0
ns01-08	2013-06-12	49	Pseudacris regilla	0
ns01-09	2013-06-12	49	Pseudacris regilla	0
ns01-10	2013-06-12	49	Pseudacris regilla	1
ns01-01	2013-06-05	50	Pseudacris regilla	2
ns01-02	2013-06-05	50	Pseudacris regilla	40
ns01-03	2013-06-05	50	Pseudacris regilla	17
ns01-04	2013-06-05	50	Pseudacris regilla	5
ns01-05	2013-06-05	50	Pseudacris regilla	8
ns01-06	2013-06-05	50	Pseudacris regilla	105
ns01-07	2013-06-05	50	Pseudacris regilla	4
ns01-08	2013-06-05	50	Pseudacris regilla	8
ns01-09	2013-06-05	50	Pseudacris regilla	9
ns01-10	2013-06-05	50	Pseudacris regilla	3
ns01-01	2013-05-13	51	Pseudacris regilla	1
ns01-02	2013-05-13	51	Pseudacris regilla	0
ns01-03	2013-05-13	51	Pseudacris regilla	1
ns01-04	2013-05-13	51	Pseudacris regilla	0
ns01-05	2013-05-13	51	Pseudacris regilla	3
ns01-06	2013-05-13	51	Pseudacris regilla	3
ns01-07	2013-05-13	51	Pseudacris regilla	0
ns01-08	2013-05-13	51	Pseudacris regilla	0
ns01-09	2013-05-13	51	Pseudacris regilla	2
ns01-10	2013-05-13	51	Pseudacris regilla	2
ns01-01	2013-05-13	52	Pseudacris regilla	3
ns01-02	2013-05-13	52	Pseudacris regilla	3
ns01-03	2013-05-13	52	Pseudacris regilla	2
ns01-04	2013-05-13	52	Pseudacris regilla	4
ns01-05	2013-05-13	52	Pseudacris regilla	2
ns01-06	2013-05-13	52	Pseudacris regilla	0
ns01-07	2013-05-13	52	Pseudacris regilla	2
ns01-08	2013-05-13	52	Pseudacris regilla	1
ns01-09	2013-05-13	52	Pseudacris regilla	5
ns01-10	2013-05-13	52	Pseudacris regilla	0
ns01-01	2013-05-13	53	Pseudacris regilla	6
ns01-02	2013-05-13	53	Pseudacris regilla	0
ns01-03	2013-05-13	53	Pseudacris regilla	0
ns01-04	2013-05-13	53	Pseudacris regilla	10
ns01-05	2013-05-13	53	Pseudacris regilla	6
ns01-06	2013-05-13	53	Pseudacris regilla	1
ns01-07	2013-05-13	53	Pseudacris regilla	2
ns01-08	2013-05-13	53	Pseudacris regilla	4
ns01-09	2013-05-13	53	Pseudacris regilla	5
ns01-10	2013-05-13	53	Pseudacris regilla	14
ns01-01	2013-05-10	54	Pseudacris regilla	13
ns01-02	2013-05-10	54	Pseudacris regilla	13
ns01-03	2013-05-10	54	Pseudacris regilla	7
ns01-04	2013-05-10	54	Pseudacris regilla	9
ns01-05	2013-05-10	54	Pseudacris regilla	4
ns01-06	2013-05-10	54	Pseudacris regilla	5
ns01-07	2013-05-10	54	Pseudacris regilla	13
ns01-08	2013-05-10	54	Pseudacris regilla	15
ns01-09	2013-05-10	54	Pseudacris regilla	15
ns01-10	2013-05-10	54	Pseudacris regilla	11
ns01-01	2013-06-03	55	Pseudacris regilla	1
ns01-02	2013-06-03	55	Pseudacris regilla	0
ns01-03	2013-06-03	55	Pseudacris regilla	0
ns01-04	2013-06-03	55	Pseudacris regilla	0
ns01-05	2013-06-03	55	Pseudacris regilla	1
ns01-06	2013-06-03	55	Pseudacris regilla	2
ns01-07	2013-06-03	55	Pseudacris regilla	0
ns01-08	2013-06-03	55	Pseudacris regilla	1
ns01-09	2013-06-03	55	Pseudacris regilla	0
ns01-10	2013-06-03	55	Pseudacris regilla	0
ns01-01	2013-06-03	56	Pseudacris regilla	14
ns01-02	2013-06-03	56	Pseudacris regilla	8
ns01-03	2013-06-03	56	Pseudacris regilla	9
ns01-04	2013-06-03	56	Pseudacris regilla	6
ns01-05	2013-06-03	56	Pseudacris regilla	6
ns01-06	2013-06-03	56	Pseudacris regilla	6
ns01-07	2013-06-03	56	Pseudacris regilla	9
ns01-08	2013-06-03	56	Pseudacris regilla	6
ns01-09	2013-06-03	56	Pseudacris regilla	3
ns01-10	2013-06-03	56	Pseudacris regilla	2
ns01-01	2013-06-03	57	Pseudacris regilla	0
ns01-02	2013-06-03	57	Pseudacris regilla	2
ns01-03	2013-06-03	57	Pseudacris regilla	8
ns01-04	2013-06-03	57	Pseudacris regilla	1
ns01-05	2013-06-03	57	Pseudacris regilla	7
ns01-06	2013-06-03	57	Pseudacris regilla	0
ns01-07	2013-06-03	57	Pseudacris regilla	4
ns01-08	2013-06-03	57	Pseudacris regilla	0
ns01-09	2013-06-03	57	Pseudacris regilla	4
ns01-10	2013-06-03	57	Pseudacris regilla	2
ns01-01	2013-06-03	58	Pseudacris regilla	5
ns01-02	2013-06-03	58	Pseudacris regilla	5
ns01-03	2013-06-03	58	Pseudacris regilla	12
ns01-04	2013-06-03	58	Pseudacris regilla	12
ns01-05	2013-06-03	58	Pseudacris regilla	7
ns01-06	2013-06-03	58	Pseudacris regilla	8
ns01-07	2013-06-03	58	Pseudacris regilla	17
ns01-08	2013-06-03	58	Pseudacris regilla	5
ns01-09	2013-06-03	58	Pseudacris regilla	5
ns01-10	2013-06-03	58	Pseudacris regilla	2
ns01-11	2013-06-03	58	Pseudacris regilla	7
ns01-01	2013-06-03	59	Pseudacris regilla	0
ns01-02	2013-06-03	59	Pseudacris regilla	1
ns01-04	2013-06-03	59	Pseudacris regilla	2
ns01-05	2013-06-03	59	Pseudacris regilla	0
ns01-06	2013-06-03	59	Pseudacris regilla	2
ns01-07	2013-06-03	59	Pseudacris regilla	0
ns01-08	2013-06-03	59	Pseudacris regilla	0
ns01-09	2013-06-03	59	Pseudacris regilla	2
ns01-10	2013-06-03	59	Pseudacris regilla	0
ns01-01	2013-06-03	60	Pseudacris regilla	0
ns01-02	2013-06-03	60	Pseudacris regilla	5
ns01-03	2013-06-03	60	Pseudacris regilla	5
ns01-04	2013-06-03	60	Pseudacris regilla	7
ns01-05	2013-06-03	60	Pseudacris regilla	6
ns01-06	2013-06-03	60	Pseudacris regilla	6
ns01-07	2013-06-03	60	Pseudacris regilla	1
ns01-08	2013-06-03	60	Pseudacris regilla	2
ns01-09	2013-06-03	60	Pseudacris regilla	0
ns01-10	2013-06-03	60	Pseudacris regilla	3
ns01-01	2013-05-29	61	Pseudacris regilla	0
ns01-02	2013-05-29	61	Pseudacris regilla	2
ns01-03	2013-05-29	61	Pseudacris regilla	5
ns01-04	2013-05-29	61	Pseudacris regilla	4
ns01-05	2013-05-29	61	Pseudacris regilla	7
ns01-06	2013-05-29	61	Pseudacris regilla	0
ns01-07	2013-05-29	61	Pseudacris regilla	11
ns01-08	2013-05-29	61	Pseudacris regilla	1
ns01-09	2013-05-29	61	Pseudacris regilla	4
ns01-10	2013-05-29	61	Pseudacris regilla	3
ns01-01	2013-05-29	62	Pseudacris regilla	0
ns01-02	2013-05-29	62	Pseudacris regilla	0
ns01-03	2013-05-29	62	Pseudacris regilla	0
ns01-04	2013-05-29	62	Pseudacris regilla	0
ns01-05	2013-05-29	62	Pseudacris regilla	0
ns01-06	2013-05-29	62	Pseudacris regilla	0
ns01-07	2013-05-29	62	Pseudacris regilla	0
ns01-08	2013-05-29	62	Pseudacris regilla	0
ns01-09	2013-05-29	62	Pseudacris regilla	0
ns01-10	2013-05-29	62	Pseudacris regilla	0
ns01-01	2013-05-29	63	Pseudacris regilla	0
ns01-02	2013-05-29	63	Pseudacris regilla	0
ns01-03	2013-05-29	63	Pseudacris regilla	0
ns01-04	2013-05-29	63	Pseudacris regilla	0
ns01-05	2013-05-29	63	Pseudacris regilla	0
ns01-06	2013-05-29	63	Pseudacris regilla	0
ns01-07	2013-05-29	63	Pseudacris regilla	0
ns01-08	2013-05-29	63	Pseudacris regilla	0
ns01-09	2013-05-29	63	Pseudacris regilla	0
ns01-10	2013-05-29	63	Pseudacris regilla	0
ns01-01	2013-05-29	64	Pseudacris regilla	0
ns01-02	2013-05-29	64	Pseudacris regilla	0
ns01-03	2013-05-29	64	Pseudacris regilla	0
ns01-04	2013-05-29	64	Pseudacris regilla	0
ns01-05	2013-05-29	64	Pseudacris regilla	0
ns01-06	2013-05-29	64	Pseudacris regilla	0
ns01-07	2013-05-29	64	Pseudacris regilla	0
ns01-08	2013-05-29	64	Pseudacris regilla	0
ns01-09	2013-05-29	64	Pseudacris regilla	0
ns01-10	2013-05-29	64	Pseudacris regilla	0
ns01	2013-05-29	65	Pseudacris regilla	26
ns01-01	2013-05-29	65	Pseudacris regilla	3
ns01-02	2013-05-29	65	Pseudacris regilla	4
ns01-03	2013-05-29	65	Pseudacris regilla	1
ns01-04	2013-05-29	65	Pseudacris regilla	9
ns01-05	2013-05-29	65	Pseudacris regilla	0
ns01-01	2013-05-29	66	Pseudacris regilla	2
ns01-02	2013-05-29	66	Pseudacris regilla	21
ns01-03	2013-05-29	66	Pseudacris regilla	1
ns01-04	2013-05-29	66	Pseudacris regilla	1
ns01-05	2013-05-29	66	Pseudacris regilla	225
ns01-06	2013-05-29	66	Pseudacris regilla	1
ns01-07	2013-05-29	66	Pseudacris regilla	4
ns01-08	2013-05-29	66	Pseudacris regilla	2
ns01-09	2013-05-29	66	Pseudacris regilla	14
ns01-10	2013-05-29	66	Pseudacris regilla	18
ns01-01	2013-05-20	67	Pseudacris regilla	6
ns01-02	2013-05-20	67	Pseudacris regilla	0
ns01-03	2013-05-20	67	Pseudacris regilla	0
ns01-04	2013-05-20	67	Pseudacris regilla	0
ns01-05	2013-05-20	67	Pseudacris regilla	0
ns01-06	2013-05-20	67	Pseudacris regilla	0
ns01-07	2013-05-20	67	Pseudacris regilla	6
ns01-08	2013-05-20	67	Pseudacris regilla	2
ns01-09	2013-05-20	67	Pseudacris regilla	4
ns01-10	2013-05-20	67	Pseudacris regilla	0
ns01-01	2013-05-29	68	Pseudacris regilla	1
ns01-02	2013-05-29	68	Pseudacris regilla	6
ns01-03	2013-05-29	68	Pseudacris regilla	5
ns01-04	2013-05-29	68	Pseudacris regilla	1
ns01-05	2013-05-29	68	Pseudacris regilla	6
ns01-06	2013-05-29	68	Pseudacris regilla	7
ns01-07	2013-05-29	68	Pseudacris regilla	7
ns01-08	2013-05-29	68	Pseudacris regilla	6
ns01-09	2013-05-29	68	Pseudacris regilla	0
ns01-10	2013-05-29	68	Pseudacris regilla	6
ns01-01	2013-06-05	69	Pseudacris regilla	0
ns01-02	2013-06-05	69	Pseudacris regilla	0
ns01-03	2013-06-05	69	Pseudacris regilla	0
ns01-04	2013-06-05	69	Pseudacris regilla	0
ns01-05	2013-06-05	69	Pseudacris regilla	0
ns01-06	2013-06-05	69	Pseudacris regilla	0
ns01-07	2013-06-05	69	Pseudacris regilla	1
ns01-08	2013-06-05	69	Pseudacris regilla	0
ns01-09	2013-06-05	69	Pseudacris regilla	0
ns01-10	2013-06-05	69	Pseudacris regilla	1
ns01-01	2013-05-20	70	Pseudacris regilla	19
ns01-02	2013-05-20	70	Pseudacris regilla	10
ns01-03	2013-05-20	70	Pseudacris regilla	0
ns01-04	2013-05-20	70	Pseudacris regilla	6
ns01-05	2013-05-20	70	Pseudacris regilla	15
ns01-06	2013-05-20	70	Pseudacris regilla	7
ns01-07	2013-05-20	70	Pseudacris regilla	3
ns01-08	2013-05-20	70	Pseudacris regilla	24
ns01-09	2013-05-20	70	Pseudacris regilla	2
ns01-10	2013-05-20	70	Pseudacris regilla	1
ns01-01	2013-05-20	71	Pseudacris regilla	10
ns01-02	2013-05-20	71	Pseudacris regilla	4
ns01-03	2013-05-20	71	Pseudacris regilla	4
ns01-04	2013-05-20	71	Pseudacris regilla	5
ns01-05	2013-05-20	71	Pseudacris regilla	5
ns01-06	2013-05-20	71	Pseudacris regilla	9
ns01-07	2013-05-20	71	Pseudacris regilla	3
ns01-08	2013-05-20	71	Pseudacris regilla	16
ns01-09	2013-05-20	71	Pseudacris regilla	10
ns01-10	2013-05-20	71	Pseudacris regilla	0
ns01-01	2013-06-17	72	Pseudacris regilla	0
ns01-02	2013-06-17	72	Pseudacris regilla	1
ns01-03	2013-06-17	72	Pseudacris regilla	2
ns01-04	2013-06-17	72	Pseudacris regilla	0
ns01-05	2013-06-17	72	Pseudacris regilla	0
ns01-06	2013-06-17	72	Pseudacris regilla	1
ns01-07	2013-06-17	72	Pseudacris regilla	0
ns01-08	2013-06-17	72	Pseudacris regilla	0
ns01-09	2013-06-17	72	Pseudacris regilla	0
ns01-10	2013-06-17	72	Pseudacris regilla	0
ns01-01	2013-05-11	73	Pseudacris regilla	2
ns01-02	2013-05-11	73	Pseudacris regilla	0
ns01-03	2013-05-11	73	Pseudacris regilla	6
ns01-04	2013-05-11	73	Pseudacris regilla	4
ns01-05	2013-05-11	73	Pseudacris regilla	9
ns01-06	2013-05-11	73	Pseudacris regilla	2
ns01-07	2013-05-11	73	Pseudacris regilla	0
ns01-08	2013-05-11	73	Pseudacris regilla	4
ns01-09	2013-05-11	73	Pseudacris regilla	2
ns01-10	2013-05-11	73	Pseudacris regilla	3
ns01-01	2013-05-09	74	Pseudacris regilla	5
ns01-02	2013-05-09	74	Pseudacris regilla	4
ns01-03	2013-05-09	74	Pseudacris regilla	4
ns01-04	2013-05-09	74	Pseudacris regilla	1
ns01-05	2013-05-09	74	Pseudacris regilla	0
ns01-06	2013-05-09	74	Pseudacris regilla	0
ns01-07	2013-05-09	74	Pseudacris regilla	0
ns01-08	2013-05-09	74	Pseudacris regilla	3
ns01-09	2013-05-09	74	Pseudacris regilla	0
ns01-10	2013-05-09	74	Pseudacris regilla	4
ns01-01	2013-05-16	75	Pseudacris regilla	1
ns01-02	2013-05-16	75	Pseudacris regilla	0
ns01-03	2013-05-16	75	Pseudacris regilla	0
ns01-04	2013-05-16	75	Pseudacris regilla	0
ns01-05	2013-05-16	75	Pseudacris regilla	1
ns01-06	2013-05-16	75	Pseudacris regilla	0
ns01-07	2013-05-16	75	Pseudacris regilla	2
ns01-08	2013-05-16	75	Pseudacris regilla	0
ns01-09	2013-05-16	75	Pseudacris regilla	2
ns01-10	2013-05-16	75	Pseudacris regilla	0
ns01-01	2013-05-16	76	Pseudacris regilla	0
ns01-02	2013-05-16	76	Pseudacris regilla	1
ns01-03	2013-05-16	76	Pseudacris regilla	0
ns01-04	2013-05-16	76	Pseudacris regilla	0
ns01-05	2013-05-16	76	Pseudacris regilla	0
ns01-06	2013-05-16	76	Pseudacris regilla	0
ns01-07	2013-05-16	76	Pseudacris regilla	0
ns01-08	2013-05-16	76	Pseudacris regilla	0
ns01-09	2013-05-16	76	Pseudacris regilla	0
ns01-10	2013-05-16	76	Pseudacris regilla	0
ns01-01	2013-05-17	77	Pseudacris regilla	2
ns01-02	2013-05-17	77	Pseudacris regilla	6
ns01-03	2013-05-17	77	Pseudacris regilla	4
ns01-04	2013-05-17	77	Pseudacris regilla	4
ns01-05	2013-05-17	77	Pseudacris regilla	2
ns01-06	2013-05-17	77	Pseudacris regilla	0
ns01-07	2013-05-17	77	Pseudacris regilla	0
ns01-08	2013-05-17	77	Pseudacris regilla	1
ns01-09	2013-05-17	77	Pseudacris regilla	0
ns01-10	2013-05-17	77	Pseudacris regilla	1
ns01-01	2013-05-17	78	Pseudacris regilla	27
ns01-02	2013-05-17	78	Pseudacris regilla	11
ns01-03	2013-05-17	78	Pseudacris regilla	11
ns01-04	2013-05-17	78	Pseudacris regilla	6
ns01-05	2013-05-17	78	Pseudacris regilla	4
ns01-06	2013-05-17	78	Pseudacris regilla	0
ns01-07	2013-05-17	78	Pseudacris regilla	7
ns01-08	2013-05-17	78	Pseudacris regilla	2
ns01-09	2013-05-17	78	Pseudacris regilla	5
ns01-10	2013-05-17	78	Pseudacris regilla	4
ns01-01	2013-05-17	79	Pseudacris regilla	2
ns01-02	2013-05-17	79	Pseudacris regilla	0
ns01-03	2013-05-17	79	Pseudacris regilla	9
ns01-04	2013-05-17	79	Pseudacris regilla	7
ns01-05	2013-05-17	79	Pseudacris regilla	0
ns01-06	2013-05-17	79	Pseudacris regilla	8
ns01-07	2013-05-17	79	Pseudacris regilla	1
ns01-08	2013-05-17	79	Pseudacris regilla	0
ns01-09	2013-05-17	79	Pseudacris regilla	2
ns01-10	2013-05-17	79	Pseudacris regilla	8
ns01-01	2013-05-17	80	Pseudacris regilla	1
ns01-02	2013-05-17	80	Pseudacris regilla	6
ns01-03	2013-05-17	80	Pseudacris regilla	6
ns01-04	2013-05-17	80	Pseudacris regilla	2
ns01-05	2013-05-17	80	Pseudacris regilla	5
ns01-06	2013-05-17	80	Pseudacris regilla	2
ns01-07	2013-05-17	80	Pseudacris regilla	2
ns01-08	2013-05-17	80	Pseudacris regilla	6
ns01-09	2013-05-17	80	Pseudacris regilla	3
ns01-10	2013-05-17	80	Pseudacris regilla	6
ns01-01	2013-05-16	81	Pseudacris regilla	0
ns01-02	2013-05-16	81	Pseudacris regilla	0
ns01-03	2013-05-16	81	Pseudacris regilla	0
ns01-04	2013-05-16	81	Pseudacris regilla	0
ns01-05	2013-05-16	81	Pseudacris regilla	0
ns01-06	2013-05-16	81	Pseudacris regilla	1
ns01-07	2013-05-16	81	Pseudacris regilla	1
ns01-08	2013-05-16	81	Pseudacris regilla	0
ns01-09	2013-05-16	81	Pseudacris regilla	0
ns01-10	2013-05-16	81	Pseudacris regilla	0
ns01-01	2013-05-20	82	Pseudacris regilla	3
ns01-02	2013-05-20	82	Pseudacris regilla	15
ns01-03	2013-05-20	82	Pseudacris regilla	0
ns01-04	2013-05-20	82	Pseudacris regilla	4
ns01-05	2013-05-20	82	Pseudacris regilla	5
ns01-06	2013-05-20	82	Pseudacris regilla	0
ns01-07	2013-05-20	82	Pseudacris regilla	3
ns01-08	2013-05-20	82	Pseudacris regilla	9
ns01-09	2013-05-20	82	Pseudacris regilla	4
ns01-10	2013-05-20	82	Pseudacris regilla	16
ns01-01	2013-06-11	83	Pseudacris regilla	0
ns01-02	2013-06-11	83	Pseudacris regilla	0
ns01-03	2013-06-11	83	Pseudacris regilla	0
ns01-04	2013-06-11	83	Pseudacris regilla	0
ns01-05	2013-06-11	83	Pseudacris regilla	0
ns01-06	2013-06-11	83	Pseudacris regilla	0
ns01-07	2013-06-11	83	Pseudacris regilla	0
ns01-08	2013-06-11	83	Pseudacris regilla	0
ns01-09	2013-06-11	83	Pseudacris regilla	0
ns01-10	2013-06-11	83	Pseudacris regilla	0
ns01-01	2013-06-11	84	Pseudacris regilla	0
ns01-02	2013-06-11	84	Pseudacris regilla	0
ns01-03	2013-06-11	84	Pseudacris regilla	0
ns01-04	2013-06-11	84	Pseudacris regilla	0
ns01-05	2013-06-11	84	Pseudacris regilla	0
ns01-06	2013-06-11	84	Pseudacris regilla	0
ns01-07	2013-06-11	84	Pseudacris regilla	0
ns01-08	2013-06-11	84	Pseudacris regilla	0
ns01-09	2013-06-11	84	Pseudacris regilla	0
ns01-10	2013-06-11	84	Pseudacris regilla	0
ns01-11	2013-06-11	84	Pseudacris regilla	0
ns01-12	2013-06-11	84	Pseudacris regilla	0
ns01-01	2013-06-11	85	Pseudacris regilla	11
ns01-02	2013-06-11	85	Pseudacris regilla	10
ns01-03	2013-06-11	85	Pseudacris regilla	5
ns01-04	2013-06-11	85	Pseudacris regilla	0
ns01-05	2013-06-11	85	Pseudacris regilla	23
ns01-06	2013-06-11	85	Pseudacris regilla	16
ns01-07	2013-06-11	85	Pseudacris regilla	1
ns01-08	2013-06-11	85	Pseudacris regilla	2
ns01-09	2013-06-11	85	Pseudacris regilla	2
ns01-10	2013-06-11	85	Pseudacris regilla	11
ns01-11	2013-06-11	85	Pseudacris regilla	0
ns01-01	2013-06-10	86	Pseudacris regilla	0
ns01-02	2013-06-10	86	Pseudacris regilla	0
ns01-03	2013-06-10	86	Pseudacris regilla	0
ns01-04	2013-06-10	86	Pseudacris regilla	0
ns01-05	2013-06-10	86	Pseudacris regilla	0
ns01-06	2013-06-10	86	Pseudacris regilla	0
ns01-07	2013-06-10	86	Pseudacris regilla	0
ns01-08	2013-06-10	86	Pseudacris regilla	0
ns01-09	2013-06-10	86	Pseudacris regilla	0
ns01-10	2013-06-10	86	Pseudacris regilla	0
ns01-01	2013-05-09	87	Pseudacris regilla	5
ns01-02	2013-05-09	87	Pseudacris regilla	5
ns01-03	2013-05-09	87	Pseudacris regilla	7
ns01-04	2013-05-09	87	Pseudacris regilla	7
ns01-05	2013-05-09	87	Pseudacris regilla	4
ns01-06	2013-05-09	87	Pseudacris regilla	8
ns01-07	2013-05-09	87	Pseudacris regilla	3
ns01-08	2013-05-09	87	Pseudacris regilla	1
ns01-09	2013-05-09	87	Pseudacris regilla	2
ns01-10	2013-05-09	87	Pseudacris regilla	3
ns01-01	2013-06-13	1	Lithobates catesbeianus	0
ns01-02	2013-06-13	1	Lithobates catesbeianus	0
ns01-03	2013-06-13	1	Lithobates catesbeianus	0
ns01-04	2013-06-13	1	Lithobates catesbeianus	0
ns01-05	2013-06-13	1	Lithobates catesbeianus	0
ns01-06	2013-06-13	1	Lithobates catesbeianus	0
ns01-07	2013-06-13	1	Lithobates catesbeianus	0
ns01-08	2013-06-13	1	Lithobates catesbeianus	0
ns01-09	2013-06-13	1	Lithobates catesbeianus	0
ns01-10	2013-06-13	1	Lithobates catesbeianus	0
ns01-01	2013-06-13	2	Lithobates catesbeianus	0
ns01-02	2013-06-13	2	Lithobates catesbeianus	0
ns01-03	2013-06-13	2	Lithobates catesbeianus	0
ns01-04	2013-06-13	2	Lithobates catesbeianus	0
ns01-05	2013-06-13	2	Lithobates catesbeianus	0
ns01-06	2013-06-13	2	Lithobates catesbeianus	0
ns01-07	2013-06-13	2	Lithobates catesbeianus	0
ns01-08	2013-06-13	2	Lithobates catesbeianus	0
ns01-09	2013-06-13	2	Lithobates catesbeianus	0
ns01-10	2013-06-13	2	Lithobates catesbeianus	0
ns01-01	2013-06-13	3	Lithobates catesbeianus	0
ns01-02	2013-06-13	3	Lithobates catesbeianus	0
ns01-03	2013-06-13	3	Lithobates catesbeianus	0
ns01-04	2013-06-13	3	Lithobates catesbeianus	0
ns01-05	2013-06-13	3	Lithobates catesbeianus	0
ns01-06	2013-06-13	3	Lithobates catesbeianus	0
ns01-07	2013-06-13	3	Lithobates catesbeianus	0
ns01-08	2013-06-13	3	Lithobates catesbeianus	0
ns01-09	2013-06-13	3	Lithobates catesbeianus	0
ns01-10	2013-06-13	3	Lithobates catesbeianus	0
ns01-01	2013-06-13	4	Lithobates catesbeianus	0
ns01-02	2013-06-13	4	Lithobates catesbeianus	0
ns01-03	2013-06-13	4	Lithobates catesbeianus	0
ns01-04	2013-06-13	4	Lithobates catesbeianus	0
ns01-05	2013-06-13	4	Lithobates catesbeianus	0
ns01-06	2013-06-13	4	Lithobates catesbeianus	0
ns01-07	2013-06-13	4	Lithobates catesbeianus	0
ns01-08	2013-06-13	4	Lithobates catesbeianus	0
ns01-09	2013-06-13	4	Lithobates catesbeianus	0
ns01-10	2013-06-13	4	Lithobates catesbeianus	0
ns01-01	2013-05-14	5	Lithobates catesbeianus	0
ns01-02	2013-05-14	5	Lithobates catesbeianus	0
ns01-03	2013-05-14	5	Lithobates catesbeianus	0
ns01-04	2013-05-14	5	Lithobates catesbeianus	0
ns01-05	2013-05-14	5	Lithobates catesbeianus	0
ns01-06	2013-05-14	5	Lithobates catesbeianus	0
ns01-07	2013-05-14	5	Lithobates catesbeianus	0
ns01-08	2013-05-14	5	Lithobates catesbeianus	0
ns01-09	2013-05-14	5	Lithobates catesbeianus	0
ns01-10	2013-05-14	5	Lithobates catesbeianus	0
ns01-01	2013-05-10	6	Lithobates catesbeianus	0
ns01-02	2013-05-10	6	Lithobates catesbeianus	0
ns01-03	2013-05-10	6	Lithobates catesbeianus	0
ns01-04	2013-05-10	6	Lithobates catesbeianus	0
ns01-05	2013-05-10	6	Lithobates catesbeianus	0
ns01-06	2013-05-10	6	Lithobates catesbeianus	0
ns01-07	2013-05-10	6	Lithobates catesbeianus	0
ns01-08	2013-05-10	6	Lithobates catesbeianus	2
ns01-09	2013-05-10	6	Lithobates catesbeianus	0
ns01-10	2013-05-10	6	Lithobates catesbeianus	0
ns01-01	2013-06-12	7	Lithobates catesbeianus	0
ns01-02	2013-06-12	7	Lithobates catesbeianus	0
ns01-03	2013-06-12	7	Lithobates catesbeianus	0
ns01-04	2013-06-12	7	Lithobates catesbeianus	0
ns01-05	2013-06-12	7	Lithobates catesbeianus	0
ns01-06	2013-06-12	7	Lithobates catesbeianus	0
ns01-08	2013-06-12	7	Lithobates catesbeianus	0
ns01-09	2013-06-12	7	Lithobates catesbeianus	0
ns01-10	2013-06-12	7	Lithobates catesbeianus	0
ns01-01	2013-05-21	8	Lithobates catesbeianus	0
ns01-02	2013-05-21	8	Lithobates catesbeianus	0
ns01-03	2013-05-21	8	Lithobates catesbeianus	0
ns01-04	2013-05-21	8	Lithobates catesbeianus	0
ns01-05	2013-05-21	8	Lithobates catesbeianus	0
ns01-06	2013-05-21	8	Lithobates catesbeianus	0
ns01-07	2013-05-21	8	Lithobates catesbeianus	0
ns01-08	2013-05-21	8	Lithobates catesbeianus	0
ns01-09	2013-05-21	8	Lithobates catesbeianus	0
ns01-10	2013-05-21	8	Lithobates catesbeianus	0
ns01-01	2013-05-21	9	Lithobates catesbeianus	0
ns01-02	2013-05-21	9	Lithobates catesbeianus	0
ns01-03	2013-05-21	9	Lithobates catesbeianus	0
ns01-04	2013-05-21	9	Lithobates catesbeianus	0
ns01-05	2013-05-21	9	Lithobates catesbeianus	0
ns01-06	2013-05-21	9	Lithobates catesbeianus	0
ns01-07	2013-05-21	9	Lithobates catesbeianus	0
ns01-08	2013-05-21	9	Lithobates catesbeianus	0
ns01-09	2013-05-21	9	Lithobates catesbeianus	0
ns01-10	2013-05-21	9	Lithobates catesbeianus	0
ns01-01	2013-06-04	10	Lithobates catesbeianus	0
ns01-02	2013-06-04	10	Lithobates catesbeianus	0
ns01-03	2013-06-04	10	Lithobates catesbeianus	0
ns01-04	2013-06-04	10	Lithobates catesbeianus	0
ns01-05	2013-06-04	10	Lithobates catesbeianus	0
ns01-06	2013-06-04	10	Lithobates catesbeianus	0
ns01-07	2013-06-04	10	Lithobates catesbeianus	0
ns01-08	2013-06-04	10	Lithobates catesbeianus	0
ns01-09	2013-06-04	10	Lithobates catesbeianus	0
ns01-10	2013-06-04	10	Lithobates catesbeianus	0
ns01-01	2013-05-28	11	Lithobates catesbeianus	0
ns01-02	2013-05-28	11	Lithobates catesbeianus	0
ns01-03	2013-05-28	11	Lithobates catesbeianus	0
ns01-04	2013-05-28	11	Lithobates catesbeianus	0
ns01-05	2013-05-28	11	Lithobates catesbeianus	0
ns01-06	2013-05-28	11	Lithobates catesbeianus	0
ns01-07	2013-05-28	11	Lithobates catesbeianus	0
ns01-08	2013-05-28	11	Lithobates catesbeianus	0
ns01-09	2013-05-28	11	Lithobates catesbeianus	0
ns01-10	2013-05-28	11	Lithobates catesbeianus	0
ns01-01	2013-05-28	12	Lithobates catesbeianus	0
ns01-02	2013-05-28	12	Lithobates catesbeianus	0
ns01-03	2013-05-28	12	Lithobates catesbeianus	0
ns01-04	2013-05-28	12	Lithobates catesbeianus	0
ns01-05	2013-05-28	12	Lithobates catesbeianus	0
ns01-06	2013-05-28	12	Lithobates catesbeianus	0
ns01-07	2013-05-28	12	Lithobates catesbeianus	0
ns01-08	2013-05-28	12	Lithobates catesbeianus	0
ns01-09	2013-05-28	12	Lithobates catesbeianus	0
ns01-10	2013-05-28	12	Lithobates catesbeianus	0
ns01-01	2013-07-15	12	Lithobates catesbeianus	0
ns01-02	2013-07-15	12	Lithobates catesbeianus	0
ns01-03	2013-07-15	12	Lithobates catesbeianus	0
ns01-04	2013-07-15	12	Lithobates catesbeianus	0
ns01-05	2013-07-15	12	Lithobates catesbeianus	0
ns01-06	2013-07-15	12	Lithobates catesbeianus	0
ns01-07	2013-07-15	12	Lithobates catesbeianus	0
ns01-08	2013-07-15	12	Lithobates catesbeianus	0
ns01-09	2013-07-15	12	Lithobates catesbeianus	0
ns01-10	2013-07-15	12	Lithobates catesbeianus	0
ns01-01	2013-05-28	13	Lithobates catesbeianus	0
ns01-02	2013-05-28	13	Lithobates catesbeianus	0
ns01-03	2013-05-28	13	Lithobates catesbeianus	0
ns01-04	2013-05-28	13	Lithobates catesbeianus	1
ns01-05	2013-05-28	13	Lithobates catesbeianus	0
ns01-06	2013-05-28	13	Lithobates catesbeianus	0
ns01-07	2013-05-28	13	Lithobates catesbeianus	1
ns01-08	2013-05-28	13	Lithobates catesbeianus	1
ns01-09	2013-05-28	13	Lithobates catesbeianus	0
ns01-10	2013-05-28	13	Lithobates catesbeianus	1
ns01-02	2013-05-21	14	Lithobates catesbeianus	0
ns01-04	2013-05-21	14	Lithobates catesbeianus	0
ns01-06	2013-05-21	14	Lithobates catesbeianus	0
ns01-07	2013-05-21	14	Lithobates catesbeianus	0
ns01-08	2013-05-21	14	Lithobates catesbeianus	0
ns01-09	2013-05-21	14	Lithobates catesbeianus	0
ns01-10	2013-05-21	14	Lithobates catesbeianus	0
ns01-01	2013-05-21	15	Lithobates catesbeianus	0
ns01-02	2013-05-21	15	Lithobates catesbeianus	0
ns01-03	2013-05-21	15	Lithobates catesbeianus	0
ns01-04	2013-05-21	15	Lithobates catesbeianus	0
ns01-05	2013-05-21	15	Lithobates catesbeianus	0
ns01-06	2013-05-21	15	Lithobates catesbeianus	0
ns01-07	2013-05-21	15	Lithobates catesbeianus	0
ns01-08	2013-05-21	15	Lithobates catesbeianus	0
ns01-09	2013-05-21	15	Lithobates catesbeianus	0
ns01-10	2013-05-21	15	Lithobates catesbeianus	0
ns01-01	2013-07-04	16	Lithobates catesbeianus	0
ns01-02	2013-07-04	16	Lithobates catesbeianus	2
ns01-03	2013-07-04	16	Lithobates catesbeianus	0
ns01-04	2013-07-04	16	Lithobates catesbeianus	0
ns01-05	2013-07-04	16	Lithobates catesbeianus	0
ns01-06	2013-07-04	16	Lithobates catesbeianus	0
ns01-07	2013-07-04	16	Lithobates catesbeianus	0
ns01-08	2013-07-04	16	Lithobates catesbeianus	0
ns01-09	2013-07-04	16	Lithobates catesbeianus	0
ns01-10	2013-07-04	16	Lithobates catesbeianus	0
ns01-01	2013-07-15	16	Lithobates catesbeianus	0
ns01-02	2013-07-15	16	Lithobates catesbeianus	0
ns01-03	2013-07-15	16	Lithobates catesbeianus	0
ns01-04	2013-07-15	16	Lithobates catesbeianus	0
ns01-05	2013-07-15	16	Lithobates catesbeianus	0
[truncated: 2,571 more rows]
